# Supplementary material for: Identification of drought stress-responsive transcription factors in ramie (Boehmeria nivea L. Gaud)
Source: BMC Plant Biol. 2013 Sep 10;13:130. doi: 10.1186/1471-2229-13-130 (PMC3846573; doi:10.1186/1471-2229-13-130)
Supplement: Additional file 2 — DEGs between DS and CO libraries. [file 1471-2229-13-130-S2.xls]

## Sheet: Sheet1
Gene	RawIntensity-CO	RawIntensity-DS	TPM-CO	TPM-DS	log2 Ratio(DS/CO)	Fold	P-Value	FDR	blast nr
Unigene1165	0	5223	0.01	1165.76	16.8309	116576	0	0	-
Unigene556	0	4175	0.01	931.85	16.5078	93185	0	0	gi|110180523|gb|ABG54494.1|/1.22665e-32/putative allergen Rub i 3 [Rubus idaeus]
Unigene2891	0	1818	0.01	405.77	15.3084	40577	0	0	-
CL2935.Contig1	0	295	0.01	65.84	12.6847	6584	1.61e-88	1.89e-86	gi|147819180|emb|CAN78085.1|/3.06689e-99/hypothetical protein VITISV_034041 [Vitis vinifera]
Unigene81	0	238	0.01	53.12	12.375	5312	1.48e-71	1.49e-69	gi|356549683|ref|XP_003543221.1|/3.18696e-72/PREDICTED: protein IQ-DOMAIN 1-like [Glycine max]
Unigene3184	0	224	0.01	50	12.2877	5000	2.18e-67	2.1e-65	-
Unigene771	0	214	0.01	47.76	12.2216	4776	2.06e-64	1.91e-62	-
CL1409.Contig1	0	194	0.01	43.3	12.0802	4330	1.85e-58	1.58e-56	gi|296085157|emb|CBI28652.3|/1.32997e-161/unnamed protein product [Vitis vinifera]
Unigene7362	0	144	0.01	32.14	11.6502	3214	1.4e-43	9.28e-42	gi|225427991|ref|XP_002277796.1|/1.01093e-24/PREDICTED: actin-depolymerizing factor 5 [Vitis vinifera]
Unigene13227	0	140	0.01	31.25	11.6096	3125	2.17e-42	1.38e-40	gi|296083075|emb|CBI22479.3|/4.66658e-14/unnamed protein product [Vitis vinifera]
Unigene974	0	116	0.01	25.89	11.3382	2589	3.02e-35	1.62e-33	gi|255558718|ref|XP_002520383.1|/1.62609e-19/copper ion binding protein, putative [Ricinus communis]
Unigene5549	0	110	0.01	24.55	11.2615	2455	1.84e-33	9.6e-32	-
Unigene11259	2	4870	0.45	1086.97	11.2381	2415.49	0	0	-
Unigene15119	0	99	0.01	22.1	11.1098	2210	3.46e-30	1.65e-28	gi|224079449|ref|XP_002305870.1|/4.55614e-09/predicted protein [Populus trichocarpa]
Unigene479	0	98	0.01	21.87	11.0947	2187	6.87e-30	3.25e-28	-
Unigene1457	0	92	0.01	20.53	11.0035	2053	4.2e-28	1.88e-26	gi|19110911|gb|AAL85344.1|AF479623_1/2.27411e-143/peroxidase [Ficus carica]
Unigene8354	0	90	0.01	20.09	10.9723	2009	1.65e-27	7.18e-26	gi|255583311|ref|XP_002532418.1|/1.66358e-143/Endo-1,4-beta-xylanase C precursor, putative [Ricinus communis]
Unigene12162	0	86	0.01	19.2	10.9069	1920	2.56e-26	1.07e-24	-
Unigene3698	0	81	0.01	18.08	10.8202	1808	7.88e-25	3.1e-23	gi|224131648|ref|XP_002328074.1|/7.16333e-15/predicted protein [Populus trichocarpa]
CL1611.Contig1	0	79	0.01	17.63	10.7838	1763	3.1e-24	1.2e-22	gi|302566698|gb|ADL29790.1|/1.45497e-78/PGIP (chloroplast) [Morus alba var. multicaulis]
Unigene24708	0	77	0.01	17.19	10.7474	1719	1.22e-23	4.59e-22	-
Unigene7405	0	74	0.01	16.52	10.69	1652	9.55e-23	3.46e-21	-
Unigene7760	0	74	0.01	16.52	10.69	1652	9.55e-23	3.45e-21	-
Unigene4975	0	62	0.01	13.84	10.4346	1384	3.56e-19	1.13e-17	gi|357511601|ref|XP_003626089.1|/0/Pectin acetylesterase [Medicago truncatula]
Unigene16435	0	58	0.01	12.95	10.3387	1295	5.52e-18	1.67e-16	gi|224096942|ref|XP_002310795.1|/7.51851e-33/predicted protein [Populus trichocarpa]
CL4240.Contig1	0	57	0.01	12.72	10.3129	1272	1.09e-17	3.25e-16	gi|224066611|ref|XP_002302162.1|/7.95499e-128/predicted protein [Populus trichocarpa]
Unigene24583	0	51	0.01	11.38	10.1523	1138	6.68e-16	1.79e-14	-
Unigene4728	0	51	0.01	11.38	10.1523	1138	6.68e-16	1.79e-14	gi|224125850|ref|XP_002319690.1|/1.09342e-15/predicted protein [Populus trichocarpa]
Unigene3092	0	49	0.01	10.94	10.0954	1094	2.63e-15	6.82e-14	gi|255584165|ref|XP_002532822.1|/2.36695e-18/Protein P21, putative [Ricinus communis]
Unigene11207	0	48	0.01	10.71	10.0647	1071	5.22e-15	1.33e-13	gi|297744631|emb|CBI37893.3|/0/unnamed protein product [Vitis vinifera]
CL2140.Contig2	0	48	0.01	10.71	10.0647	1071	5.22e-15	1.32e-13	gi|373882306|gb|AEY78528.1|/1.64729e-118/polyphenol oxidase [Canarium album]
Unigene6397	0	46	0.01	10.27	10.0042	1027	2.06e-14	5.01e-13	gi|356568425|ref|XP_003552411.1|/5.15421e-75/PREDICTED: probable polygalacturonase-like [Glycine max]
Unigene3475	0	45	0.01	10.04	9.97154	1004	4.08e-14	9.78e-13	gi|356542728|ref|XP_003539817.1|/8.79479e-172/PREDICTED: fatty acyl-CoA reductase 3-like isoform 1 [Glycine max]
Unigene3309	0	44	0.01	9.82	9.93958	982	8.1e-14	1.92e-12	-
Unigene10096	0	43	0.01	9.6	9.90689	960	1.61e-13	3.71e-12	gi|255544508|ref|XP_002513315.1|/3.6147e-35/conserved hypothetical protein [Ricinus communis]
Unigene23465	0	40	0.01	8.93	9.80252	893	1.26e-12	2.73e-11	gi|255573789|ref|XP_002527814.1|/9.47315e-06/Microtubule-associated protein TORTIFOLIA1, putative [Ricinus communis]
Unigene770	2	1747	0.45	389.93	9.75907	866.511	0	0	gi|255558718|ref|XP_002520383.1|/1.25062e-49/copper ion binding protein, putative [Ricinus communis]
Unigene2108	0	38	0.01	8.48	9.72792	848	4.94e-12	1.03e-10	-
CL3079.Contig1	0	38	0.01	8.48	9.72792	848	4.94e-12	1.03e-10	gi|224123238|ref|XP_002319029.1|/3.69661e-86/predicted protein [Populus trichocarpa]
Unigene11077	0	38	0.01	8.48	9.72792	848	4.94e-12	1.03e-10	gi|255576294|ref|XP_002529040.1|/2.04988e-61/Chromosome-associated kinesin KIF4A, putative [Ricinus communis]
Unigene29521	0	37	0.01	8.26	9.69	826	9.81e-12	2.01e-10	-
Unigene9043	0	36	0.01	8.04	9.65105	804	1.95e-11	3.9e-10	gi|225456705|ref|XP_002273979.1|/3.93112e-74/PREDICTED: uncharacterized protein LOC100241687 [Vitis vinifera]
CL5416.Contig1	0	36	0.01	8.04	9.65105	804	1.95e-11	3.9e-10	gi|255581396|ref|XP_002531506.1|/3.56474e-148/Pectinesterase-2 precursor, putative [Ricinus communis]
Unigene10899	0	35	0.01	7.81	9.60918	781	3.86e-11	7.54e-10	gi|225446981|ref|XP_002265584.1|/4.25405e-18/PREDICTED: uncharacterized protein LOC100267070 [Vitis vinifera]
Unigene15293	0	35	0.01	7.81	9.60918	781	3.86e-11	7.54e-10	gi|298205235|emb|CBI17294.3|/1.07067e-127/unnamed protein product [Vitis vinifera]
Unigene3773	0	34	0.01	7.59	9.56796	759	7.67e-11	1.46e-09	gi|9957752|gb|AAG09465.1|AF227522_1/1.50044e-106/S-like ribonuclease [Prunus dulcis]
CL2931.Contig1	0	33	0.01	7.37	9.52552	737	1.52e-10	2.82e-09	gi|297745795|emb|CBI15851.3|/2.98036e-26/unnamed protein product [Vitis vinifera]
Unigene2150	0	32	0.01	7.14	9.47978	714	3.02e-10	5.47e-09	gi|224107705|ref|XP_002314571.1|/5.57781e-117/predicted protein [Populus trichocarpa]
Unigene22175	0	32	0.01	7.14	9.47978	714	3.02e-10	5.47e-09	-
Unigene21158	0	32	0.01	7.14	9.47978	714	3.02e-10	5.46e-09	-
Unigene6641	0	31	0.01	6.92	9.43463	692	5.99e-10	1.07e-08	gi|224061236|ref|XP_002300384.1|/2.44647e-56/predicted protein [Populus trichocarpa]
Unigene22498	0	30	0.01	6.7	9.38802	670	1.19e-09	2.07e-08	-
Unigene13683	0	28	0.01	6.25	9.28771	625	4.68e-09	7.73e-08	-
Unigene13291	0	27	0.01	6.03	9.23601	603	9.29e-09	1.5e-07	gi|255583978|ref|XP_002532735.1|/7.99504e-22/hypothetical protein RCOM_1749890 [Ricinus communis]
Unigene15783	0	27	0.01	6.03	9.23601	603	9.29e-09	1.5e-07	gi|224078375|ref|XP_002305530.1|/1.32052e-161/predicted protein [Populus trichocarpa]
Unigene929	13	7885	2.95	1759.92	9.22058	596.583	0	0	gi|14253163|emb|CAC39319.1|/2.20224e-10/VMP4 protein [Volvox carteri f. nagariensis]
CL194.Contig3	0	26	0.01	5.8	9.17991	580	1.84e-08	2.9e-07	gi|297515600|gb|ADI44162.1|/0/polyphenol oxidase 1 [Fragaria pentaphylla]
Unigene10364	0	26	0.01	5.8	9.17991	580	1.84e-08	2.9e-07	gi|224111494|ref|XP_002315878.1|/9.07227e-08/predicted protein [Populus trichocarpa]
Unigene6462	0	26	0.01	5.8	9.17991	580	1.84e-08	2.89e-07	gi|225440731|ref|XP_002280866.1|/3.71623e-150/PREDICTED: aspartic proteinase nepenthesin-2-like [Vitis vinifera]
Unigene541	6	3405	1.36	759.99	9.12623	558.816	0	0	gi|145332667|ref|NP_001078199.1|/4.67407e-12/bifunctional inhibitor/lipid transfer protein/seed storage protein-like protein [Arabidopsis thaliana]
Unigene13430	0	25	0.01	5.58	9.12412	558	3.66e-08	5.56e-07	gi|255555769|ref|XP_002518920.1|/3.06211e-43/hypothetical protein RCOM_1313640 [Ricinus communis]
Unigene4677	0	25	0.01	5.58	9.12412	558	3.66e-08	5.55e-07	gi|209573854|gb|ACI62865.1|/1.79766e-122/delta 1-pyrroline-5-carboxylate synthetase [Gossypium arboreum]
Unigene1035	0	25	0.01	5.58	9.12412	558	3.66e-08	5.55e-07	gi|297733860|emb|CBI15107.3|/9.74645e-132/unnamed protein product [Vitis vinifera]
Unigene750	0	24	0.01	5.36	9.06609	536	7.26e-08	1.06e-06	gi|118483679|gb|ABK93733.1|/2.53289e-94/unknown [Populus trichocarpa]
Unigene28124	0	23	0.01	5.13	9.00282	513	1.44e-07	2.04e-06	-
Unigene19333	0	23	0.01	5.13	9.00282	513	1.44e-07	2.04e-06	gi|224075535|ref|XP_002304671.1|/3.25205e-23/predicted protein [Populus trichocarpa]
Unigene23405	0	23	0.01	5.13	9.00282	513	1.44e-07	2.04e-06	gi|356570974|ref|XP_003553657.1|/1.14145e-36/PREDICTED: probable pectinesterase/pectinesterase inhibitor 7-like [Glycine max]
Unigene3968	0	23	0.01	5.13	9.00282	513	1.44e-07	2.03e-06	gi|403160|gb|AAA33866.1|/2.39826e-71/ribulose 1,5-bisphosphate carboxylase small subunit [Malus x domestica x Pyrus communis]
Unigene3034	0	22	0.01	4.91	8.93958	491	2.86e-07	3.91e-06	gi|356544661|ref|XP_003540766.1|/1.52673e-17/PREDICTED: uncharacterized protein LOC100797266 [Glycine max]
Unigene6927	0	22	0.01	4.91	8.93958	491	2.86e-07	3.9e-06	-
Unigene3632	0	22	0.01	4.91	8.93958	491	2.86e-07	3.9e-06	gi|255578595|ref|XP_002530159.1|/1.38189e-48/conserved hypothetical protein [Ricinus communis]
Unigene1598	0	22	0.01	4.91	8.93958	491	2.86e-07	3.9e-06	gi|147795447|emb|CAN65859.1|/4.23453e-07/hypothetical protein VITISV_014848 [Vitis vinifera]
Unigene23007	0	21	0.01	4.69	8.87344	469	5.67e-07	7.43e-06	gi|297739574|emb|CBI29756.3|/4.3545e-12/unnamed protein product [Vitis vinifera]
Unigene5207	0	21	0.01	4.69	8.87344	469	5.67e-07	7.42e-06	gi|225451513|ref|XP_002272595.1|/8.86815e-59/PREDICTED: uncharacterized protein LOC100265200 [Vitis vinifera]
Unigene7268	0	21	0.01	4.69	8.87344	469	5.67e-07	7.42e-06	gi|224055033|ref|XP_002298405.1|/0/predicted protein [Populus trichocarpa]
Unigene24673	0	20	0.01	4.46	8.8009	446	1.12e-06	1.41e-05	-
Unigene8975	0	20	0.01	4.46	8.8009	446	1.12e-06	1.41e-05	gi|225436319|ref|XP_002267642.1|/2.20546e-64/PREDICTED: uncharacterized protein LOC100243168 [Vitis vinifera]
Unigene1560	0	19	0.01	4.24	8.72792	424	2.23e-06	2.71e-05	gi|225452811|ref|XP_002283517.1|/9.84992e-44/PREDICTED: gibberellin-regulated protein 4 [Vitis vinifera]
Unigene11636	0	19	0.01	4.24	8.72792	424	2.23e-06	2.71e-05	gi|224101835|ref|XP_002312439.1|/1.61039e-161/predicted protein [Populus trichocarpa]
CL4183.Contig2	0	19	0.01	4.24	8.72792	424	2.23e-06	2.71e-05	gi|225430555|ref|XP_002285593.1|/2.16146e-83/PREDICTED: aspartic proteinase nepenthesin-2 [Vitis vinifera]
Unigene4269	0	19	0.01	4.24	8.72792	424	2.23e-06	2.71e-05	gi|224085557|ref|XP_002307619.1|/8.281e-66/histone 2 [Populus trichocarpa]
Unigene3594	0	19	0.01	4.24	8.72792	424	2.23e-06	2.71e-05	gi|255541684|ref|XP_002511906.1|/0/BRASSINOSTEROID INSENSITIVE 1-associated receptor kinase 1 precursor, putative [Ricinus communis]
Unigene9188	0	18	0.01	4.02	8.65105	402	4.43e-06	5.13e-05	gi|255548620|ref|XP_002515366.1|/0/transferase, transferring glycosyl groups, putative [Ricinus communis]
Unigene8336	0	18	0.01	4.02	8.65105	402	4.43e-06	5.13e-05	gi|147854311|emb|CAN79113.1|/1.13304e-78/hypothetical protein VITISV_007009 [Vitis vinifera]
Unigene9656	0	18	0.01	4.02	8.65105	402	4.43e-06	5.12e-05	-
Unigene20764	0	18	0.01	4.02	8.65105	402	4.43e-06	5.12e-05	gi|224063497|ref|XP_002301173.1|/2.62498e-10/predicted protein [Populus trichocarpa]
Unigene5292	0	18	0.01	4.02	8.65105	402	4.43e-06	5.12e-05	gi|255556695|ref|XP_002519381.1|/0/Serine/threonine-protein kinase PBS1, putative [Ricinus communis]
Unigene13188	0	17	0.01	3.79	8.56605	379	8.79e-06	9.68e-05	gi|255577463|ref|XP_002529610.1|/0/ATP binding protein, putative [Ricinus communis]
CL5168.Contig1	0	17	0.01	3.79	8.56605	379	8.79e-06	9.68e-05	gi|255548730|ref|XP_002515421.1|/6.43823e-54/Early nodulin 55-2 precursor, putative [Ricinus communis]
Unigene11654	0	17	0.01	3.79	8.56605	379	8.79e-06	9.67e-05	gi|224128468|ref|XP_002329011.1|/1.28702e-45/predicted protein [Populus trichocarpa]
Unigene5016	0	17	0.01	3.79	8.56605	379	8.79e-06	9.66e-05	gi|51988178|emb|CAE52517.1|/2.47945e-23/beta tubulin [Setaria viridis]
Unigene7633	0	17	0.01	3.79	8.56605	379	8.79e-06	9.66e-05	gi|353681902|gb|AER12108.1|/4.30944e-25/CYP [Gossypium hirsutum]
Unigene11640	0	17	0.01	3.79	8.56605	379	8.79e-06	9.65e-05	gi|356504607|ref|XP_003521087.1|/1.70172e-40/PREDICTED: squamosa promoter-binding-like protein 8-like [Glycine max]
Unigene564	8	2941	1.81	656.43	8.50251	362.669	0	0	gi|147780240|emb|CAN65733.1|/1.76545e-11/hypothetical protein VITISV_037748 [Vitis vinifera]
Unigene2547	0	16	0.01	3.57	8.47978	357	1.74e-05	0.000183161	gi|356514089|ref|XP_003525739.1|/3.10066e-10/PREDICTED: homeobox protein knotted-1-like 7-like [Glycine max]
Unigene19061	0	16	0.01	3.57	8.47978	357	1.74e-05	0.000183056	-
Unigene14031	0	16	0.01	3.57	8.47978	357	1.74e-05	0.00018295	gi|297743764|emb|CBI36647.3|/3.59925e-53/unnamed protein product [Vitis vinifera]
Unigene11691	0	16	0.01	3.57	8.47978	357	1.74e-05	0.000182845	gi|357442989|ref|XP_003591772.1|/2.31562e-114/Hippocampus abundant transcript-like protein [Medicago truncatula]
Unigene23861	0	16	0.01	3.57	8.47978	357	1.74e-05	0.00018274	gi|224055739|ref|XP_002298629.1|/2.98913e-21/predicted protein [Populus trichocarpa]
CL203.Contig2	0	16	0.01	3.57	8.47978	357	1.74e-05	0.000182636	gi|255543252|ref|XP_002512689.1|/3.87132e-66/transferase, transferring glycosyl groups, putative [Ricinus communis]
Unigene10753	0	16	0.01	3.57	8.47978	357	1.74e-05	0.000182531	-
Unigene13796	0	15	0.01	3.35	8.38802	335	3.46e-05	0.000345002	-
Unigene24777	0	15	0.01	3.35	8.38802	335	3.46e-05	0.000344814	gi|225446374|ref|XP_002274155.1|/7.73555e-66/PREDICTED: uncharacterized protein LOC100255813 [Vitis vinifera]
Unigene9044	0	15	0.01	3.35	8.38802	335	3.46e-05	0.000344626	gi|225443590|ref|XP_002278661.1|/3.25321e-127/PREDICTED: NAC domain-containing protein 8 [Vitis vinifera]
CL393.Contig2	0	15	0.01	3.35	8.38802	335	3.46e-05	0.000344438	gi|302142820|emb|CBI20115.3|/1.46687e-97/unnamed protein product [Vitis vinifera]
Unigene344	0	15	0.01	3.35	8.38802	335	3.46e-05	0.000344251	gi|224117692|ref|XP_002317644.1|/3.865e-78/predicted protein [Populus trichocarpa]
Unigene17064	0	15	0.01	3.35	8.38802	335	3.46e-05	0.000344063	-
Unigene12993	0	15	0.01	3.35	8.38802	335	3.46e-05	0.000343876	-
Unigene10725	0	15	0.01	3.35	8.38802	335	3.46e-05	0.000343689	gi|255584549|ref|XP_002533001.1|/1.32162e-31/Bipolar kinesin KRP-130, putative [Ricinus communis]
Unigene19721	0	15	0.01	3.35	8.38802	335	3.46e-05	0.000343502	gi|255537295|ref|XP_002509714.1|/1.09715e-173/DELLA protein RGL1, putative [Ricinus communis]
CL78.Contig1	0	15	0.01	3.35	8.38802	335	3.46e-05	0.000343316	gi|356544492|ref|XP_003540684.1|/9.66049e-123/PREDICTED: long chain acyl-CoA synthetase 2-like [Glycine max]
CL844.Contig2	0	15	0.01	3.35	8.38802	335	3.46e-05	0.000343129	gi|255543489|ref|XP_002512807.1|/0/Potassium transporter, putative [Ricinus communis]
Unigene24459	0	15	0.01	3.35	8.38802	335	3.46e-05	0.000342943	gi|147765579|emb|CAN64748.1|/3.71765e-27/hypothetical protein VITISV_041326 [Vitis vinifera]
Unigene26521	0	15	0.01	3.35	8.38802	335	3.46e-05	0.000342757	-
Unigene3606	0	15	0.01	3.35	8.38802	335	3.46e-05	0.000342571	-
Unigene10384	0	15	0.01	3.35	8.38802	335	3.46e-05	0.000342386	gi|224075495|ref|XP_002304653.1|/3.52434e-24/predicted protein [Populus trichocarpa]
Unigene635	8	2541	1.81	567.15	8.2916	313.343	0	0	gi|2497753|sp|Q43019.1|NLTP3_PRUDU/7.7934e-37/RecName: Full=Non-specific lipid-transfer protein 3; Short=LTP 3; Flags: Precursor
Unigene19448	0	14	0.01	3.12	8.2854	312	6.87e-05	0.000647153	gi|356567109|ref|XP_003551765.1|/3.52099e-18/PREDICTED: PI-PLC X domain-containing protein At5g67130-like [Glycine max]
Unigene23402	0	14	0.01	3.12	8.2854	312	6.87e-05	0.00064682	-
Unigene5451	0	14	0.01	3.12	8.2854	312	6.87e-05	0.000646486	gi|255558168|ref|XP_002520111.1|/8.79176e-75/homeobox protein, putative [Ricinus communis]
Unigene4598	0	14	0.01	3.12	8.2854	312	6.87e-05	0.000646153	gi|73761697|gb|AAZ83348.1|/0/CDPK-related protein kinase [Gossypium hirsutum]
Unigene19708	0	14	0.01	3.12	8.2854	312	6.87e-05	0.00064582	-
Unigene16233	0	14	0.01	3.12	8.2854	312	6.87e-05	0.000645488	gi|224102637|ref|XP_002312758.1|/2.38013e-111/predicted protein [Populus trichocarpa]
Unigene23860	0	14	0.01	3.12	8.2854	312	6.87e-05	0.000645156	-
CL229.Contig8	26	6392	5.9	1426.68	7.91773	241.81	0	0	gi|56481443|gb|AAV92352.1|/0/alpha tubulin 1 [Pseudotsuga menziesii var. menziesii]
Unigene839	5	882	1.13	196.86	7.4447	174.212	4.42e-252	1.52e-249	gi|225457807|ref|XP_002266022.1|/5.95997e-67/PREDICTED: thioredoxin M-type, chloroplastic [Vitis vinifera]
Unigene967	9	1399	2.04	312.25	7.25799	153.064	0	0	gi|224105659|ref|XP_002313891.1|/2.64119e-21/predicted protein [Populus trichocarpa]
CL3979.Contig1	2	288	0.45	64.28	7.1583	142.844	2.04e-82	2.26e-80	gi|270313160|gb|ACZ73647.1|/2.60428e-13/glycine-rich protein precursor [Nicotiana tabacum]
CL1704.Contig1	3	380	0.68	84.82	6.96273	124.735	9.36e-108	1.29e-105	gi|225452530|ref|XP_002279884.1|/0/PREDICTED: peroxidase [Vitis vinifera]
Unigene1222	9	1050	2.04	234.36	6.84401	114.882	2.66e-294	1.06e-291	gi|18201940|sp|O04011.1|ABP20_PRUPE/2.999e-75/RecName: Full=Auxin-binding protein ABP20; Flags: Precursor
Unigene7160	2	158	0.45	35.27	6.29237	78.3778	3.07e-44	2.1e-42	-
Unigene6232	2	152	0.45	33.93	6.23649	75.4	1.74e-42	1.11e-40	gi|224099099|ref|XP_002311374.1|/2.43392e-119/predicted protein [Populus trichocarpa]
Unigene851	7	535	1.59	119.41	6.23075	75.1006	1.2e-146	2.06e-144	gi|351726202|ref|NP_001238654.1|/3.50774e-48/uncharacterized protein LOC100306681 precursor [Glycine max]
CL194.Contig2	2	133	0.45	29.69	6.04391	65.9778	6.04e-37	3.43e-35	gi|297515600|gb|ADI44162.1|/0/polyphenol oxidase 1 [Fragaria pentaphylla]
Unigene8548	2	116	0.45	25.89	5.84633	57.5333	5.31e-32	2.65e-30	gi|224143842|ref|XP_002325094.1|/3.57724e-144/predicted protein [Populus trichocarpa]
Unigene2767	3	161	0.68	35.93	5.72351	52.8382	1.12e-43	7.45e-42	-
Unigene16599	2	93	0.45	20.76	5.52774	46.1333	2.42e-25	9.69e-24	gi|356530995|ref|XP_003534064.1|/4.40141e-12/PREDICTED: Bowman-Birk type proteinase inhibitor C-II-like [Glycine max]
Unigene7393	2	91	0.45	20.31	5.49612	45.1333	9.15e-25	3.59e-23	gi|357464401|ref|XP_003602482.1|/8.16e-12/4-alpha-glucanotransferase [Medicago truncatula]
Unigene562	34	1526	7.71	340.6	5.4652	44.1764	0	0	gi|224078098|ref|XP_002305487.1|/3.06561e-69/predicted protein [Populus trichocarpa]
Unigene5146	5	211	1.13	47.09	5.38103	41.6726	1.9e-55	1.53e-53	gi|224071567|ref|XP_002303520.1|/0/predicted protein [Populus trichocarpa]
Unigene20384	3	122	0.68	27.23	5.32352	40.0441	2.02e-32	1.02e-30	-
Unigene4573	2	75	0.45	16.74	5.21723	37.2	3.65e-20	1.21e-18	gi|222427679|gb|ACM49849.1|/1.22523e-67/ethylene responsive transcription factor 1a [Prunus salicina]
Unigene719	2	74	0.45	16.52	5.19814	36.7111	7.06e-20	2.32e-18	gi|224069044|ref|XP_002302886.1|/7.79155e-29/predicted protein [Populus trichocarpa]
CL3678.Contig1	8	287	1.81	64.06	5.14536	35.3923	1.94e-73	1.97e-71	gi|300608164|emb|CAZ86692.1|/1.2002e-149/epoxide hydrolase 1 [Prunus persica]
CL2563.Contig1	4	140	0.91	31.25	5.10185	34.3407	2.39e-36	1.33e-34	gi|224066213|ref|XP_002302028.1|/2.906e-76/predicted protein [Populus trichocarpa]
Unigene2321	5	170	1.13	37.94	5.06933	33.5752	1.05e-43	7.05e-42	gi|255540843|ref|XP_002511486.1|/4.65751e-89/Rhicadhesin receptor precursor, putative [Ricinus communis]
Unigene1913	12	402	2.72	89.73	5.04391	32.989	2.45e-101	3.21e-99	-
CL3806.Contig1	9	296	2.04	66.07	5.01735	32.3873	8.77e-75	9e-73	gi|357437819|ref|XP_003589185.1|/3.65942e-45/Non-specific lipid-transfer protein [Medicago truncatula]
Unigene916	10	325	2.27	72.54	4.99801	31.9559	7.81e-82	8.49e-80	gi|34016877|gb|AAQ56599.1|/2.61332e-157/chitinase-like protein [Gossypium hirsutum]
CL2874.Contig1	2	64	0.45	14.28	4.98793	31.7333	5.07e-17	1.45e-15	gi|307101700|gb|ADN32815.1|/2.56001e-122/sieve element occlusion a [Malus x domestica]
Unigene8368	4	129	0.91	28.79	4.98356	31.6374	3.28e-33	1.68e-31	gi|351725399|ref|NP_001236835.1|/2.13477e-43/uncharacterized protein LOC100526982 [Glycine max]
CL4762.Contig1	11	352	2.49	78.57	4.97976	31.5542	2.59e-88	3.01e-86	gi|217793731|gb|ACK56109.1|/3.84917e-46/ELF4-like protein [Citrus sinensis]
Unigene2854	20	606	4.54	135.26	4.8969	29.793	1e-149	1.79e-147	gi|57867861|gb|AAW57310.1|/2.20144e-24/alpha-tubulin [Ceratopteris richardii]
Unigene2643	4	120	0.91	26.78	4.87915	29.4286	1.18e-30	5.71e-29	gi|57232107|gb|AAW47739.1|/0/beta-galactosidase [Prunus persica]
Unigene2945	2	59	0.45	13.17	4.87119	29.2667	1.34e-15	3.53e-14	gi|356564380|ref|XP_003550432.1|/6.10905e-97/PREDICTED: GDSL esterase/lipase EXL3-like [Glycine max]
Unigene10473	3	87	0.68	19.42	4.83586	28.5588	1.98e-22	7.08e-21	gi|255552898|ref|XP_002517492.1|/1.11171e-52/tubulin alpha chain, putative [Ricinus communis]
Unigene7823	4	114	0.91	25.44	4.80509	27.956	5.92e-29	2.71e-27	gi|363814314|ref|NP_001242796.1|/2.21289e-49/uncharacterized protein LOC100779749 precursor [Glycine max]
Unigene13785	6	168	1.36	37.5	4.78521	27.5735	5.71e-42	3.58e-40	gi|208611514|gb|ABW75772.2|/2.7742e-19/lipoxygenase [Camellia sinensis]
CL191.Contig1	2	55	0.45	12.28	4.77024	27.2889	1.82e-14	4.47e-13	gi|226235456|dbj|BAH47640.1|/1.3738e-172/progesterone 5beta reductase-A [Nicotiana tabacum]
CL4167.Contig1	88	2355	19.95	525.63	4.71959	26.3474	0	0	gi|296088357|emb|CBI36802.3|/5.29433e-153/unnamed protein product [Vitis vinifera]
Unigene15538	2	53	0.45	11.83	4.71638	26.2889	6.68e-14	1.59e-12	gi|356557541|ref|XP_003547074.1|/1.45479e-27/PREDICTED: uncharacterized protein LOC100814406 [Glycine max]
Unigene1160	40	1067	9.07	238.15	4.71462	26.2569	7.03e-257	2.57e-254	-
Unigene7033	3	79	0.68	17.63	4.69635	25.9265	3.62e-20	1.2e-18	gi|255572648|ref|XP_002527257.1|/0/fimbrin, putative [Ricinus communis]
CL4545.Contig1	32	824	7.26	183.92	4.66297	25.3333	1.68e-197	4.25e-195	gi|82621251|gb|ABB86299.1|/6.12512e-71/thaumatin-like protein isoform 3 [Ficus pumila var. awkeotsang]
Unigene9852	4	102	0.91	22.77	4.64512	25.022	1.44e-25	5.8e-24	gi|297842681|ref|XP_002889222.1|/3.73973e-16/hypothetical protein ARALYDRAFT_316793 [Arabidopsis lyrata subsp. lyrata]
Unigene12279	2	50	0.45	11.16	4.63227	24.8	4.68e-13	1.05e-11	gi|224069468|ref|XP_002302981.1|/3.14827e-28/predicted protein [Populus trichocarpa]
Unigene24655	2	50	0.45	11.16	4.63227	24.8	4.68e-13	1.05e-11	-
Unigene15796	5	124	1.13	27.68	4.61445	24.4956	1.13e-30	5.45e-29	gi|380863876|gb|AFF19204.1|/7.86337e-58/BAHD acyltransferase [Erythroxylum coca]
CL2299.Contig2	2	49	0.45	10.94	4.60354	24.3111	8.94e-13	1.96e-11	gi|224090057|ref|XP_002308924.1|/0/predicted protein [Populus trichocarpa]
Unigene650	63	1538	14.29	343.28	4.58631	24.0224	0	0	gi|255553599|ref|XP_002517840.1|/3.05929e-60/conserved hypothetical protein [Ricinus communis]
Unigene1223	45	1074	10.2	239.71	4.55465	23.501	2.7e-253	9.47e-251	-
Unigene3967	5	114	1.13	25.44	4.4927	22.5133	7.12e-28	3.12e-26	gi|224060313|ref|XP_002300137.1|/5.21417e-33/predicted protein [Populus trichocarpa]
Unigene1583	20	449	4.54	100.22	4.46433	22.0749	1.52e-105	2.06e-103	gi|255546921|ref|XP_002514518.1|/5.77704e-67/conserved hypothetical protein [Ricinus communis]
Unigene5938	6	132	1.36	29.46	4.43708	21.6618	7.32e-32	3.64e-30	gi|255539741|ref|XP_002510935.1|/1.06503e-61/21 kDa protein precursor, putative [Ricinus communis]
Unigene27219	2	42	0.45	9.37	4.38005	20.8222	8.13e-11	1.55e-09	-
Unigene1961	21	409	4.76	91.29	4.26142	19.1786	2.04e-93	2.53e-91	gi|356508933|ref|XP_003523207.1|/0/PREDICTED: L-ascorbate oxidase homolog [Glycine max]
Unigene1972	2	38	0.45	8.48	4.23607	18.8444	1.05e-09	1.83e-08	gi|147791289|emb|CAN65607.1|/0/hypothetical protein VITISV_042269 [Vitis vinifera]
Unigene9299	3	57	0.68	12.72	4.22542	18.7059	5.07e-14	1.21e-12	-
Unigene18532	5	93	1.13	20.76	4.19941	18.3717	4.8e-22	1.7e-20	-
Unigene9960	2	37	0.45	8.26	4.19814	18.3556	1.98e-09	3.39e-08	gi|225425332|ref|XP_002274520.1|/8.80154e-51/PREDICTED: probable xyloglucan endotransglucosylase/hydrolase protein B [Vitis vinifera]
Unigene612	49	907	11.11	202.44	4.18756	18.2214	8.13e-203	2.12e-200	gi|225452035|ref|XP_002283832.1|/8.40799e-18/PREDICTED: putative lipid-transfer protein DIR1-like [Vitis vinifera]
CL3530.Contig1	10	185	2.27	41.29	4.18503	18.1894	1.53e-42	9.89e-41	gi|41323261|gb|AAR99826.1|/2.10202e-89/alcohol acyl transferase [Malus x domestica]
Unigene4274	8	143	1.81	31.92	4.1404	17.6354	6.33e-33	3.22e-31	-
Unigene1599	16	284	3.63	63.39	4.12621	17.4628	6.24e-64	5.61e-62	gi|312837049|dbj|BAJ34930.1|/9.194e-06/hypothetical protein [Vitis hybrid cultivar]
Unigene1921	29	514	6.58	114.72	4.12389	17.4347	1.91e-114	2.71e-112	gi|225468380|ref|XP_002272401.1|/0/PREDICTED: scarecrow-like protein 13 [Vitis vinifera]
Unigene1677	4	71	0.91	15.85	4.12247	17.4176	6.13e-17	1.74e-15	-
CL251.Contig1	2	34	0.45	7.59	4.0761	16.8667	1.33e-08	2.13e-07	gi|356507258|ref|XP_003522386.1|/1.13059e-113/PREDICTED: uncharacterized protein LOC100799543 [Glycine max]
Unigene4461	2	34	0.45	7.59	4.0761	16.8667	1.33e-08	2.13e-07	gi|224114638|ref|XP_002316816.1|/2.5701e-158/predicted protein [Populus trichocarpa]
Unigene19594	2	34	0.45	7.59	4.0761	16.8667	1.33e-08	2.12e-07	-
Unigene7238	2	34	0.45	7.59	4.0761	16.8667	1.33e-08	2.12e-07	gi|224137624|ref|XP_002327172.1|/1.17289e-142/predicted protein [Populus trichocarpa]
CL3234.Contig2	3	50	0.68	11.16	4.03666	16.4118	4.26e-12	8.92e-11	gi|359497545|ref|XP_003635561.1|/0/PREDICTED: leucine-rich repeat receptor-like serine/threonine-protein kinase BAM1-like [Vitis vinifera]
Unigene808	2	32	0.45	7.14	3.98793	15.8667	4.69e-08	7.03e-07	gi|297824273|ref|XP_002880019.1|/8.80835e-118/pectinesterase family protein [Arabidopsis lyrata subsp. lyrata]
Unigene6108	3	48	0.68	10.71	3.97728	15.75	1.5e-11	3.03e-10	gi|356540030|ref|XP_003538494.1|/1.41714e-57/PREDICTED: uncharacterized protein LOC100814138 [Glycine max]
Unigene955	65	1037	14.74	231.46	3.97295	15.7028	4.27e-223	1.26e-220	gi|255583297|ref|XP_002532412.1|/2.67939e-73/STS14 protein precursor, putative [Ricinus communis]
Unigene2133	2	31	0.45	6.92	3.94278	15.3778	8.79e-08	1.27e-06	gi|255570707|ref|XP_002526308.1|/0/fructose-bisphosphate aldolase, putative [Ricinus communis]
Unigene4648	2	31	0.45	6.92	3.94278	15.3778	8.79e-08	1.27e-06	gi|357511307|ref|XP_003625942.1|/4.15775e-25/hypothetical protein MTR_7g109230 [Medicago truncatula]
Unigene11239	4	62	0.91	13.84	3.92683	15.2088	1.76e-14	4.34e-13	gi|224131910|ref|XP_002328138.1|/5.43524e-166/predicted protein [Populus trichocarpa]
Unigene15227	3	46	0.68	10.27	3.91676	15.1029	5.25e-11	1.01e-09	-
Unigene13604	3	46	0.68	10.27	3.91676	15.1029	5.25e-11	1.01e-09	-
Unigene10536	6	92	1.36	20.53	3.91606	15.0956	7.49e-21	2.58e-19	gi|224085674|ref|XP_002307659.1|/1.27835e-130/predicted protein [Populus trichocarpa]
Unigene7164	6	91	1.36	20.31	3.90051	14.9338	1.4e-20	4.75e-19	gi|224064458|ref|XP_002301486.1|/1.12448e-173/predicted protein [Populus trichocarpa]
Unigene5535	6	90	1.36	20.09	3.8848	14.7721	2.6e-20	8.74e-19	gi|255542130|ref|XP_002512129.1|/7.97306e-81/conserved hypothetical protein [Ricinus communis]
Unigene5404	3	45	0.68	10.04	3.88408	14.7647	9.8e-11	1.85e-09	gi|23452339|gb|AAN33000.1|/1.17617e-49/alpha-tubulin 4, partial [Gossypium hirsutum]
Unigene28427	3	45	0.68	10.04	3.88408	14.7647	9.8e-11	1.84e-09	-
Unigene1066	8	119	1.81	26.56	3.87519	14.674	2.17e-26	9.11e-25	gi|88697586|gb|ABD48785.1|/2.36202e-116/alpha-expansin 1 [Gossypium hirsutum]
CL2981.Contig1	4	59	0.91	13.17	3.85524	14.4725	1.14e-13	2.67e-12	gi|224105051|ref|XP_002313667.1|/7.1722e-173/predicted protein [Populus trichocarpa]
Unigene12422	9	132	2.04	29.46	3.85212	14.4412	5.09e-29	2.34e-27	-
Unigene16639	2	29	0.45	6.47	3.84577	14.3778	3.07e-07	4.18e-06	gi|255573143|ref|XP_002527501.1|/7.27364e-111/signal transducer, putative [Ricinus communis]
Unigene14397	2	29	0.45	6.47	3.84577	14.3778	3.07e-07	4.18e-06	gi|224142297|ref|XP_002324495.1|/1.50207e-129/predicted protein [Populus trichocarpa]
Unigene16387	2	29	0.45	6.47	3.84577	14.3778	3.07e-07	4.17e-06	-
Unigene7984	8	114	1.81	25.44	3.81304	14.0552	4.83e-25	1.91e-23	gi|255585507|ref|XP_002533445.1|/0/receptor protein kinase, putative [Ricinus communis]
CL2043.Contig1	9	128	2.04	28.57	3.80786	14.0049	6.07e-28	2.69e-26	gi|224054374|ref|XP_002298228.1|/7.32308e-117/predicted protein [Populus trichocarpa]
Unigene18323	2	28	0.45	6.25	3.79586	13.8889	5.73e-07	7.48e-06	-
CL5158.Contig1	2	28	0.45	6.25	3.79586	13.8889	5.73e-07	7.47e-06	gi|224146712|ref|XP_002326109.1|/1.39926e-41/predicted protein [Populus trichocarpa]
Unigene1924	22	307	4.99	68.52	3.77941	13.7315	1.04e-64	9.76e-63	gi|298204465|emb|CBI16945.3|/0/unnamed protein product [Vitis vinifera]
Unigene9674	10	137	2.27	30.58	3.75182	13.4714	1.68e-29	7.82e-28	-
Unigene9324	20	273	4.54	60.93	3.74639	13.4207	2.47e-57	2.07e-55	-
Unigene3008	18	245	4.08	54.68	3.74437	13.402	1.46e-51	1.12e-49	gi|255550187|ref|XP_002516144.1|/0/erecta, putative [Ricinus communis]
Unigene8346	2	27	0.45	6.03	3.74416	13.4	1.07e-06	1.34e-05	gi|288559190|sp|B9RA90.1|CSPL8_RICCO/1.52302e-50/RecName: Full=CASP-like protein RCOM_1504680
Unigene12421	11	149	2.49	33.26	3.73957	13.3574	7.33e-32	3.64e-30	gi|356562886|ref|XP_003549699.1|/5.21396e-155/PREDICTED: DNA replication licensing factor mcm5-A-like [Glycine max]
Unigene4838	7	95	1.59	21.2	3.73697	13.3333	8.48e-21	2.91e-19	gi|297746163|emb|CBI16219.3|/0/unnamed protein product [Vitis vinifera]
Unigene8380	6	81	1.36	18.08	3.73272	13.2941	6.86e-18	2.05e-16	gi|255552217|ref|XP_002517153.1|/0/conserved hypothetical protein [Ricinus communis]
Unigene4213	10	135	2.27	30.13	3.73044	13.2731	5.77e-29	2.64e-27	gi|225424186|ref|XP_002284132.1|/4.44439e-39/PREDICTED: uncharacterized protein LOC100249220 [Vitis vinifera]
CL673.Contig1	14	187	3.17	41.74	3.71888	13.1672	1.8e-39	1.07e-37	gi|100120|pir||S09415/2.40077e-06/proteinase inhibitor - cowpea
Unigene13336	6	80	1.36	17.86	3.71505	13.1324	1.27e-17	3.75e-16	-
Unigene9384	3	40	0.68	8.93	3.71505	13.1324	2.18e-09	3.7e-08	gi|225425854|ref|XP_002268080.1|/3.40424e-144/PREDICTED: 3-oxoacyl-[acyl-carrier-protein] reductase, chloroplastic [Vitis vinifera]
CL229.Contig5	37	486	8.39	108.47	3.69248	12.9285	1.1e-99	1.42e-97	gi|255537890|ref|XP_002510010.1|/0/tubulin alpha chain, putative [Ricinus communis]
Unigene17936	19	246	4.31	54.91	3.67131	12.7401	5.52e-51	4.2e-49	-
Unigene7742	5	63	1.13	14.06	3.6372	12.4425	6.56e-14	1.57e-12	gi|147819180|emb|CAN78085.1|/4.57143e-113/hypothetical protein VITISV_034041 [Vitis vinifera]
CL2788.Contig1	2	25	0.45	5.58	3.63227	12.4	3.67e-06	4.31e-05	-
CL229.Contig6	2	25	0.45	5.58	3.63227	12.4	3.67e-06	4.31e-05	gi|359497525|ref|XP_003635553.1|/3.84662e-45/PREDICTED: tubulin alpha-1 chain-like, partial [Vitis vinifera]
Unigene1332	2	24	0.45	5.36	3.57424	11.9111	6.77e-06	7.62e-05	gi|356524854|ref|XP_003531043.1|/2.68232e-53/PREDICTED: non-specific lipid-transfer protein-like protein At5g64080-like [Glycine max]
CL4829.Contig1	2	24	0.45	5.36	3.57424	11.9111	6.77e-06	7.61e-05	gi|255538108|ref|XP_002510119.1|/0/Xylem serine proteinase 1 precursor, putative [Ricinus communis]
Unigene7915	7	84	1.59	18.75	3.55979	11.7925	7.11e-18	2.13e-16	gi|356572200|ref|XP_003554258.1|/1.62565e-21/PREDICTED: uncharacterized protein LOC100787390 [Glycine max]
Unigene2822	31	365	7.03	81.47	3.53467	11.5889	1.26e-72	1.27e-70	gi|225458016|ref|XP_002276739.1|/0/PREDICTED: endoglucanase 24 [Vitis vinifera]
CL2874.Contig2	139	1629	31.52	363.59	3.52797	11.5352	0	0	gi|307101700|gb|ADN32815.1|/3.33189e-122/sieve element occlusion a [Malus x domestica]
Unigene21970	2	23	0.45	5.13	3.51096	11.4	1.25e-05	0.000134368	-
CL5280.Contig1	2	23	0.45	5.13	3.51096	11.4	1.25e-05	0.000134289	gi|356548615|ref|XP_003542696.1|/1.30725e-160/PREDICTED: serine/threonine-protein kinase HT1-like [Glycine max]
Unigene4887	8	92	1.81	20.53	3.50367	11.3425	3.4e-19	1.08e-17	gi|359807293|ref|NP_001240861.1|/9.09322e-159/leucine-rich repeat extensin-like protein 4-like precursor [Glycine max]
Unigene1821	47	537	10.66	119.86	3.49107	11.2439	5.41e-105	7.22e-103	gi|224118286|ref|XP_002317781.1|/7.88675e-64/predicted protein [Populus trichocarpa]
Unigene10279	6	68	1.36	15.18	3.48049	11.1618	1.91e-14	4.68e-13	gi|224126397|ref|XP_002319828.1|/2.94661e-174/predicted protein [Populus trichocarpa]
Unigene8020	4	45	0.91	10.04	3.46375	11.033	6.22e-10	1.11e-08	gi|224080992|ref|XP_002306257.1|/2.18963e-143/predicted protein [Populus trichocarpa]
Unigene14940	3	33	0.68	7.37	3.43806	10.8382	1.58e-07	2.21e-06	-
CL2498.Contig1	9	99	2.04	22.1	3.43741	10.8333	2.95e-20	9.85e-19	gi|229609827|gb|ACQ83529.1|/0/CBL-interacting protein kinase 13 [Vitis vinifera]
Unigene7875	4	44	0.91	9.82	3.43178	10.7912	1.14e-09	1.98e-08	gi|296087089|emb|CBI33463.3|/3.53252e-16/unnamed protein product [Vitis vinifera]
Unigene1003	82	892	18.59	199.09	3.42082	10.7095	3.21e-170	6.73e-168	gi|224141209|ref|XP_002323967.1|/1.1373e-25/predicted protein [Populus trichocarpa]
Unigene11122	15	161	3.4	35.93	3.40158	10.5676	7.96e-32	3.94e-30	-
Unigene4197	4	43	0.91	9.6	3.3991	10.5495	2.08e-09	3.53e-08	gi|255545932|ref|XP_002514026.1|/0/Aspartic proteinase nepenthesin-1 precursor, putative [Ricinus communis]
Unigene12858	7	75	1.59	16.74	3.3962	10.5283	1.62e-15	4.27e-14	gi|77417486|gb|ABA82078.1|/1.78259e-114/putative receptor kinase [Malus x domestica]
Unigene8403	6	64	1.36	14.28	3.39232	10.5	2.12e-13	4.87e-12	gi|225444147|ref|XP_002269462.1|/2.31194e-82/PREDICTED: reticuline oxidase-like protein-like [Vitis vinifera]
Unigene13775	2	21	0.45	4.69	3.38159	10.4222	4.2e-05	0.000410837	gi|356540803|ref|XP_003538874.1|/3.07741e-10/PREDICTED: NAC domain-containing protein 7-like [Glycine max]
CL623.Contig1	17	179	3.85	39.95	3.37527	10.3766	5.55e-35	2.96e-33	gi|356563159|ref|XP_003549832.1|/0/PREDICTED: probable pectate lyase 22 isoform 1 [Glycine max]
Unigene3462	21	220	4.76	49.1	3.36669	10.3151	1.39e-42	8.97e-41	gi|357518129|ref|XP_003629353.1|/0/Kinesin heavy chain DNA binding protein-like protein [Medicago truncatula]
Unigene1084	5	51	1.13	11.38	3.33211	10.0708	9.28e-11	1.75e-09	gi|224142001|ref|XP_002324349.1|/1.27825e-162/predicted protein [Populus trichocarpa]
Unigene5444	4	41	0.91	9.15	3.32983	10.0549	6.89e-09	1.13e-07	gi|224116976|ref|XP_002317443.1|/6.67502e-148/predicted protein [Populus trichocarpa]
Unigene6676	10	102	2.27	22.77	3.32637	10.0308	2.75e-20	9.21e-19	gi|255561893|ref|XP_002521955.1|/3.92633e-40/associate of C-myc, putative [Ricinus communis]
Unigene1319	7	71	1.59	15.85	3.31738	9.96855	1.77e-14	4.35e-13	gi|225450055|ref|XP_002276894.1|/1.47323e-155/PREDICTED: uncharacterized protein LOC100258445 [Vitis vinifera]
Unigene14441	2	20	0.45	4.46	3.30905	9.91111	7.68e-05	0.000716176	-
Unigene5682	8	80	1.81	17.86	3.30267	9.8674	4.49e-16	1.21e-14	gi|147767800|emb|CAN60219.1|/1.34771e-109/hypothetical protein VITISV_011848 [Vitis vinifera]
Unigene3527	3	30	0.68	6.7	3.30055	9.85294	9.56e-07	1.21e-05	gi|255538264|ref|XP_002510197.1|/7.38719e-146/conserved hypothetical protein [Ricinus communis]
CL1344.Contig2	22	220	4.99	49.1	3.29861	9.83968	7.63e-42	4.77e-40	gi|224072427|ref|XP_002303728.1|/0/predicted protein [Populus trichocarpa]
Unigene2573	4	39	0.91	8.7	3.25708	9.56044	2.27e-08	3.52e-07	gi|255562661|ref|XP_002522336.1|/4.17076e-07/conserved hypothetical protein [Ricinus communis]
Unigene11454	16	155	3.63	34.6	3.25273	9.53168	1.53e-29	7.12e-28	gi|224094753|ref|XP_002310222.1|/0/predicted protein [Populus trichocarpa]
Unigene9007	26	249	5.9	55.58	3.23578	9.42034	2.29e-46	1.64e-44	gi|224129942|ref|XP_002320709.1|/6.74916e-101/predicted protein [Populus trichocarpa]
Unigene12568	4	38	0.91	8.48	3.22013	9.31868	4.1e-08	6.2e-07	gi|21322711|emb|CAD22154.1|/3.84054e-93/pherophorin-dz1 protein [Volvox carteri f. nagariensis]
Unigene10985	3	28	0.68	6.25	3.20025	9.19118	3.14e-06	3.73e-05	-
Unigene12985	3	28	0.68	6.25	3.20025	9.19118	3.14e-06	3.73e-05	gi|296088478|emb|CBI37469.3|/3.11126e-90/unnamed protein product [Vitis vinifera]
Unigene28369	5	46	1.13	10.27	3.18404	9.0885	1.79e-09	3.08e-08	-
Unigene1114	9	83	2.04	18.53	3.18322	9.08333	3.92e-16	1.06e-14	gi|359475248|ref|XP_003631622.1|/2.65219e-171/PREDICTED: allene oxide synthase, chloroplastic [Vitis vinifera]
Unigene9747	4	37	0.91	8.26	3.1822	9.07692	7.4e-08	1.08e-06	gi|1835260|emb|CAA99990.1|/6.33629e-169/mitotic cyclin [Sesbania rostrata]
CL1181.Contig2	299	2731	67.8	609.55	3.16839	8.99041	0	0	-
Unigene452	11	100	2.49	22.32	3.16412	8.96386	4.6e-19	1.45e-17	gi|255552173|ref|XP_002517131.1|/4.15781e-24/conserved hypothetical protein [Ricinus communis]
Unigene3220	15	136	3.4	30.35	3.15809	8.92647	2.05e-25	8.22e-24	gi|255552916|ref|XP_002517501.1|/1.53395e-167/Serine/threonine-protein kinase SAPK3, putative [Ricinus communis]
Unigene3811	20	181	4.54	40.4	3.15359	8.89868	2.48e-33	1.29e-31	gi|255550814|ref|XP_002516455.1|/2.04954e-24/conserved hypothetical protein [Ricinus communis]
Unigene11328	6	54	1.36	12.05	3.14735	8.86029	7.92e-11	1.51e-09	gi|157313308|gb|ABV32547.1|/1.41075e-90/endo-1,4-beta-mannosidase protein 1 [Prunus persica]
Unigene13365	4	36	0.91	8.04	3.14326	8.83516	1.33e-07	1.89e-06	gi|255543625|ref|XP_002512875.1|/2.26735e-29/conserved hypothetical protein [Ricinus communis]
Unigene785	111	982	25.17	219.18	3.12234	8.70799	3.78e-172	8.03e-170	gi|297816512|ref|XP_002876139.1|/4.50197e-96/beta-Ig-H3 domain-containing protein [Arabidopsis lyrata subsp. lyrata]
Unigene8416	6	53	1.36	11.83	3.12077	8.69853	1.42e-10	2.64e-09	gi|359475292|ref|XP_003631639.1|/1.9447e-95/PREDICTED: BURP domain-containing protein 17-like isoform 1 [Vitis vinifera]
Unigene9478	17	150	3.85	33.48	3.12037	8.6961	1.42e-27	6.21e-26	gi|359480305|ref|XP_002272123.2|/0/PREDICTED: long-chain-alcohol oxidase FAO2-like [Vitis vinifera]
Unigene9449	10	88	2.27	19.64	3.11303	8.65198	1.03e-16	2.86e-15	-
Unigene6971	19	167	4.31	37.27	3.11226	8.64733	1.73e-30	8.29e-29	gi|167613941|gb|ABZ89568.1|/1.79444e-121/carboxyl methyltransferase 4 [Humulus lupulus]
Unigene646	18	157	4.08	35.04	3.10236	8.58824	1.18e-28	5.35e-27	gi|18413144|ref|NP_567338.1|/5.01098e-37/protein SAH7 [Arabidopsis thaliana]
Unigene8616	4	35	0.91	7.81	3.10138	8.58242	2.39e-07	3.28e-06	gi|225462507|ref|XP_002269087.1|/4.18526e-94/PREDICTED: protein SRG1 [Vitis vinifera]
Unigene12262	3	26	0.68	5.8	3.09245	8.52941	1.02e-05	0.000111115	gi|255538946|ref|XP_002510538.1|/4.71921e-63/conserved hypothetical protein [Ricinus communis]
CL4513.Contig1	7	60	1.59	13.39	3.07406	8.42138	1.13e-11	2.31e-10	gi|224105419|ref|XP_002313804.1|/2.15916e-19/predicted protein [Populus trichocarpa]
Unigene94	1203	10272	272.78	2292.69	3.07123	8.40491	0	0	gi|307136213|gb|ADN34050.1|/3.20367e-168/peroxidase [Cucumis melo subsp. melo]
Unigene8450	12	102	2.72	22.77	3.06546	8.37132	6.86e-19	2.15e-17	-
Unigene7003	4	34	0.91	7.59	3.06016	8.34066	4.29e-07	5.7e-06	gi|359482873|ref|XP_003632856.1|/3.91081e-92/PREDICTED: transcription factor bHLH87-like [Vitis vinifera]
Unigene971	98	817	22.22	182.35	3.03678	8.20657	1.06e-139	1.72e-137	gi|224101069|ref|XP_002312129.1|/3.4935e-44/predicted protein [Populus trichocarpa]
CL2010.Contig1	3	25	0.68	5.58	3.03666	8.20588	1.83e-05	0.000190618	gi|225452352|ref|XP_002274778.1|/0/PREDICTED: pescadillo homolog [Vitis vinifera]
Unigene28975	3	25	0.68	5.58	3.03666	8.20588	1.83e-05	0.000190509	-
Unigene1143	20	165	4.54	36.83	3.02012	8.11233	2.56e-29	1.18e-27	gi|15221646|ref|NP_173813.1|/1.04022e-50/MLP-like protein 423 [Arabidopsis thaliana]
Unigene21682	4	33	0.91	7.37	3.01773	8.0989	7.66e-07	9.83e-06	-
Unigene10367	4	33	0.91	7.37	3.01773	8.0989	7.66e-07	9.82e-06	gi|255536859|ref|XP_002509496.1|/7.81563e-76/UDP-glucosyltransferase, putative [Ricinus communis]
Unigene10487	8	65	1.81	14.51	3.00299	8.01657	2.86e-12	6.07e-11	gi|255559237|ref|XP_002520639.1|/8.85943e-20/conserved hypothetical protein [Ricinus communis]
Unigene1204	10	81	2.27	18.08	2.99363	7.96476	5.83e-15	1.47e-13	gi|357510653|ref|XP_003625615.1|/1.06103e-64/Fasciclin-like arabinogalactan protein [Medicago truncatula]
Unigene23675	3	24	0.68	5.36	2.97863	7.88235	3.27e-05	0.000327366	gi|356542938|ref|XP_003539921.1|/3.58137e-06/PREDICTED: CASP-like protein RCOM_1174750-like [Glycine max]
Unigene9030	6	47	1.36	10.49	2.94734	7.71324	4.54e-09	7.52e-08	gi|225430460|ref|XP_002285494.1|/7.97868e-83/PREDICTED: uncharacterized vacuolar membrane protein YML018C [Vitis vinifera]
Unigene8530	6	47	1.36	10.49	2.94734	7.71324	4.54e-09	7.52e-08	gi|302398769|gb|ADL36679.1|/2.5434e-42/DOF domain class transcription factor [Malus x domestica]
Unigene2300	5	39	1.13	8.7	2.94469	7.69912	1.04e-07	1.49e-06	-
Unigene13750	20	155	4.54	34.6	2.93001	7.62115	7.59e-27	3.25e-25	-
Unigene7341	4	31	0.91	6.92	2.92683	7.6044	2.42e-06	2.91e-05	gi|359484309|ref|XP_003633096.1|/1.81763e-87/PREDICTED: receptor-like serine/threonine-protein kinase ALE2-like [Vitis vinifera]
Unigene1477	3	23	0.68	5.13	2.91535	7.54412	5.82e-05	0.000554513	gi|307135855|gb|ADN33724.1|/8.70134e-93/LRR-family protein [Cucumis melo subsp. melo]
Unigene11136	3	23	0.68	5.13	2.91535	7.54412	5.82e-05	0.000554224	gi|296087399|emb|CBI33773.3|/3.66908e-77/unnamed protein product [Vitis vinifera]
Unigene18258	3	23	0.68	5.13	2.91535	7.54412	5.82e-05	0.000553935	gi|356571949|ref|XP_003554133.1|/1.33393e-08/PREDICTED: uncharacterized protein At5g39865-like [Glycine max]
Unigene1770	44	337	9.98	75.22	2.914	7.53707	2.75e-56	2.25e-54	gi|1054843|emb|CAA63432.1|/8.79928e-109/D12 oleate desaturase [Solanum commersonii]
Unigene7496	8	61	1.81	13.62	2.91167	7.52486	2.8e-11	5.51e-10	gi|357514749|ref|XP_003627663.1|/0/Cytochrome P450 monooxygenase CYP704G7 [Medicago truncatula]
Unigene1808	65	496	14.74	110.71	2.90898	7.51085	6.33e-82	6.92e-80	gi|255565174|ref|XP_002523579.1|/1.30965e-55/conserved hypothetical protein [Ricinus communis]
Unigene1613	5	38	1.13	8.48	2.90774	7.50442	1.84e-07	2.55e-06	gi|359485890|ref|XP_002264183.2|/0/PREDICTED: beta-xylosidase/alpha-L-arabinofuranosidase 2-like [Vitis vinifera]
Unigene2277	9	68	2.04	15.18	2.89553	7.44118	2.22e-12	4.75e-11	gi|225452562|ref|XP_002280547.1|/3.04781e-128/PREDICTED: peroxidase 31-like [Vitis vinifera]
Unigene9291	6	45	1.36	10.04	2.88408	7.38235	1.42e-08	2.26e-07	gi|225438430|ref|XP_002276539.1|/2.02435e-20/PREDICTED: RING-H2 finger protein ATL80 [Vitis vinifera]
Unigene11620	6	45	1.36	10.04	2.88408	7.38235	1.42e-08	2.26e-07	gi|186528913|ref|NP_199170.2|/9.35136e-12/Serine protease inhibitor, potato inhibitor I-type family protein [Arabidopsis thaliana]
CL1768.Contig1	5	37	1.13	8.26	2.86982	7.30973	3.25e-07	4.39e-06	gi|359494044|ref|XP_002279814.2|/0/PREDICTED: probable beta-1,3-galactosyltransferase 2-like isoform 1 [Vitis vinifera]
Unigene3872	5	37	1.13	8.26	2.86982	7.30973	3.25e-07	4.39e-06	gi|255579312|ref|XP_002530501.1|/0/heat shock protein binding protein, putative [Ricinus communis]
Unigene3849	7	52	1.59	11.61	2.86827	7.30189	1.1e-09	1.92e-08	gi|270309004|dbj|BAI52955.1|/1.73351e-60/calcium-binding EF-hand protein [Citrullus lanatus subsp. vulgaris]
Unigene1391	27	200	6.12	44.64	2.86673	7.29412	1.79e-33	9.36e-32	gi|255545220|ref|XP_002513671.1|/0/Anthranilate N-benzoyltransferase protein, putative [Ricinus communis]
CL2942.Contig1	8	59	1.81	13.17	2.86319	7.27624	8.67e-11	1.64e-09	gi|255578544|ref|XP_002530135.1|/0/conserved hypothetical protein [Ricinus communis]
Unigene2686	13	96	2.95	21.43	2.86084	7.26441	9.12e-17	2.55e-15	gi|255550431|ref|XP_002516266.1|/0/Xylem serine proteinase 1 precursor, putative [Ricinus communis]
Unigene3404	3	22	0.68	4.91	2.85212	7.22059	0.000103154	0.000938147	gi|357140549|ref|XP_003571828.1|/2.77958e-37/PREDICTED: probable rhamnose biosynthetic enzyme 1-like [Brachypodium distachyon]
Unigene2147	6	44	1.36	9.82	2.85212	7.22059	2.49e-08	3.86e-07	-
Unigene1975	3	22	0.68	4.91	2.85212	7.22059	0.000103154	0.00093768	gi|356552811|ref|XP_003544756.1|/0/PREDICTED: 65-kDa microtubule-associated protein 1-like isoform 2 [Glycine max]
Unigene29078	3	22	0.68	4.91	2.85212	7.22059	0.000103154	0.000937213	-
CL4027.Contig1	7	51	1.59	11.38	2.8394	7.15723	1.94e-09	3.33e-08	-
Unigene6961	7	51	1.59	11.38	2.8394	7.15723	1.94e-09	3.32e-08	gi|297816044|ref|XP_002875905.1|/1.30299e-131/GDSL-motif lipase/hydrolase family protein [Arabidopsis lyrata subsp. lyrata]
CL1202.Contig1	7	51	1.59	11.38	2.8394	7.15723	1.94e-09	3.32e-08	gi|313575726|gb|ADR66943.1|/1.62087e-34/non-specific lipid transfer protein [Prunus avium]
Unigene1465	5	36	1.13	8.04	2.83087	7.11504	5.71e-07	7.46e-06	gi|356569145|ref|XP_003552766.1|/7.29081e-40/PREDICTED: LOW QUALITY PROTEIN: uncharacterized GPI-anchored protein At1g27950-like [Glycine max]
Unigene9454	4	29	0.91	6.47	2.82983	7.10989	7.58e-06	8.42e-05	gi|224078303|ref|XP_002305518.1|/4.29989e-13/predicted protein [Populus trichocarpa]
Unigene5728	6	43	1.36	9.6	2.81943	7.05882	4.38e-08	6.59e-07	gi|224126891|ref|XP_002319952.1|/7.62221e-21/predicted protein [Populus trichocarpa]
CL5149.Contig1	5	35	1.13	7.81	2.789	6.9115	1e-06	1.26e-05	gi|255566373|ref|XP_002524172.1|/0/homeobox protein, putative [Ricinus communis]
Unigene6001	5	35	1.13	7.81	2.789	6.9115	1e-06	1.26e-05	gi|225424380|ref|XP_002284904.1|/5.20848e-128/PREDICTED: microtubule-associated protein 70-2 [Vitis vinifera]
Unigene6226	6	42	1.36	9.37	2.78444	6.88971	7.68e-08	1.11e-06	gi|224057042|ref|XP_002299116.1|/2.24503e-139/neutral amino acid transport protein [Populus trichocarpa]
Unigene2510	60	420	13.61	93.74	2.784	6.88758	1.4e-66	1.33e-64	gi|326492750|dbj|BAJ90231.1|/1.12759e-50/predicted protein [Hordeum vulgare subsp. vulgare]
Unigene16459	10	70	2.27	15.62	2.78263	6.88106	2.91e-12	6.18e-11	gi|255573093|ref|XP_002527476.1|/3.43865e-147/conserved hypothetical protein [Ricinus communis]
Unigene4072	5	34	1.13	7.59	2.74778	6.71681	1.75e-06	2.16e-05	gi|359475907|ref|XP_003631767.1|/5.47532e-15/PREDICTED: uncharacterized protein LOC100852614 [Vitis vinifera]
Unigene1834	5	34	1.13	7.59	2.74778	6.71681	1.75e-06	2.15e-05	gi|356533431|ref|XP_003535267.1|/4.59275e-28/PREDICTED: non-specific lipid-transfer protein 2-like [Glycine max]
Unigene4440	22	149	4.99	33.26	2.73668	6.66533	3.56e-24	1.37e-22	gi|255579535|ref|XP_002530610.1|/0/Squalene monooxygenase, putative [Ricinus communis]
Unigene11956	4	27	0.91	6.03	2.72822	6.62637	2.34e-05	0.000240195	gi|225441565|ref|XP_002276657.1|/8.54855e-86/PREDICTED: sigma factor sigB regulation protein rsbQ [Vitis vinifera]
Unigene3808	40	268	9.07	59.82	2.72145	6.59537	4.73e-42	2.99e-40	gi|225434974|ref|XP_002283965.1|/0/PREDICTED: putative E3 ubiquitin-protein ligase XBAT31 isoform 1 [Vitis vinifera]
Unigene2199	11	73	2.49	16.29	2.70977	6.54217	2.12e-12	4.55e-11	gi|226713183|sp|A7QBZ2.1|CSPLA_VITVI/3.57874e-69/RecName: Full=CASP-like protein VIT_01s0010g01870
Unigene2177	36	239	8.16	53.34	2.70858	6.53676	1.77e-37	1.02e-35	gi|224065838|ref|XP_002301971.1|/2.86575e-32/predicted protein [Populus trichocarpa]
CL3900.Contig1	8	53	1.81	11.83	2.70839	6.53591	2.46e-09	4.14e-08	gi|225428861|ref|XP_002282435.1|/0/PREDICTED: filament-like plant protein 7-like [Vitis vinifera]
Unigene3815	5	33	1.13	7.37	2.70534	6.52212	3.06e-06	3.63e-05	gi|359475882|ref|XP_002285522.2|/0/PREDICTED: BTB/POZ domain-containing protein NPY1-like isoform 1 [Vitis vinifera]
CL2232.Contig1	420	2774	95.24	619.15	2.70065	6.50094	0	0	gi|255560629|ref|XP_002521328.1|/1.81604e-71/Auxin-binding protein ABP19a precursor, putative [Ricinus communis]
Unigene4650	15	99	3.4	22.1	2.70044	6.5	2.64e-16	7.19e-15	gi|296083935|emb|CBI24323.3|/8.71837e-103/unnamed protein product [Vitis vinifera]
Unigene3977	7	46	1.59	10.27	2.69134	6.45912	3.15e-08	4.84e-07	gi|225427810|ref|XP_002270504.1|/3.41887e-44/PREDICTED: auxin-induced protein 15A [Vitis vinifera]
Unigene9872	8	52	1.81	11.61	2.68131	6.41436	4.26e-09	7.07e-08	-
CL1631.Contig3	4	26	0.91	5.8	2.67211	6.37363	4.08e-05	0.00039968	gi|356558127|ref|XP_003547359.1|/4.55256e-84/PREDICTED: actin-like [Glycine max]
CL2306.Contig2	4	26	0.91	5.8	2.67211	6.37363	4.08e-05	0.000399466	gi|357485613|ref|XP_003613094.1|/4.08983e-80/Ovarian cancer-associated gene 2 protein-like protein [Medicago truncatula]
Unigene6506	5	32	1.13	7.14	2.6596	6.31858	5.32e-06	6.06e-05	gi|224139910|ref|XP_002323336.1|/1.1832e-49/predicted protein [Populus trichocarpa]
Unigene9888	24	154	5.44	34.37	2.65947	6.31801	3.25e-24	1.25e-22	-
Unigene8889	6	38	1.36	8.48	2.64046	6.23529	7.04e-07	9.07e-06	gi|356532934|ref|XP_003535024.1|/0/PREDICTED: vacuolar protein sorting-associated protein 53 homolog isoform 2 [Glycine max]
Unigene1351	31	194	7.03	43.3	2.62277	6.15932	1.07e-29	5.03e-28	gi|356534576|ref|XP_003535829.1|/1.21286e-62/PREDICTED: uncharacterized protein LOC100798810 [Glycine max]
CL4964.Contig1	6	37	1.36	8.26	2.60254	6.07353	1.22e-06	1.52e-05	gi|225432512|ref|XP_002277484.1|/0/PREDICTED: uncharacterized protein LOC100247741 [Vitis vinifera]
Unigene658	428	2640	97.05	589.24	2.60206	6.07151	0	0	gi|295389388|dbj|BAJ06364.1|/6.99258e-60/alpha-tubulin [Alopecurus aequalis]
CL4226.Contig1	44	271	9.98	60.49	2.59958	6.06112	1.69e-40	1.03e-38	gi|74273314|gb|ABA01325.1|/1.16777e-53/VDRG6 [Gossypium hirsutum]
Unigene18835	8	49	1.81	10.94	2.59555	6.0442	2.19e-08	3.4e-07	-
Unigene19686	8	49	1.81	10.94	2.59555	6.0442	2.19e-08	3.4e-07	-
Unigene5260	16	98	3.63	21.87	2.59091	6.02479	1.65e-15	4.33e-14	gi|297745622|emb|CBI40787.3|/4.67709e-178/unnamed protein product [Vitis vinifera]
Unigene7035	9	55	2.04	12.28	2.58967	6.01961	2.97e-09	4.98e-08	gi|341958562|sp|B9HD38.1|CSPLE_POPTR/1.10147e-88/RecName: Full=CASP-like protein POPTRDRAFT_818956
Unigene1000	18	110	4.08	24.55	2.58908	6.01716	3.21e-17	9.29e-16	gi|300507125|gb|ADK23938.1|/0/GPAT [Gossypium hirsutum]
Unigene5750	11	67	2.49	14.95	2.58593	6.00402	5.56e-11	1.07e-09	-
Unigene9258	10	61	2.27	13.62	2.58496	6	4.06e-10	7.32e-09	gi|297739675|emb|CBI29857.3|/2.68085e-69/unnamed protein product [Vitis vinifera]
Unigene20951	12	73	2.72	16.29	2.58231	5.98897	7.65e-12	1.58e-10	-
Unigene11286	14	85	3.17	18.97	2.58116	5.98423	1.46e-13	3.39e-12	gi|297739876|emb|CBI30058.3|/9.68459e-122/unnamed protein product [Vitis vinifera]
Unigene8607	10	60	2.27	13.39	2.56039	5.89868	6.95e-10	1.23e-08	-
Unigene1171	50	299	11.34	66.74	2.55713	5.88536	9.91e-44	6.65e-42	gi|224127588|ref|XP_002329315.1|/2.59976e-18/predicted protein [Populus trichocarpa]
CL3729.Contig2	20	119	4.54	26.56	2.54849	5.85022	3.12e-18	9.55e-17	gi|356569991|ref|XP_003553176.1|/2.27148e-104/PREDICTED: uncharacterized protein LOC100814303 [Glycine max]
Unigene2202	13	77	2.95	17.19	2.54278	5.82712	3.09e-12	6.53e-11	gi|224128496|ref|XP_002329018.1|/0/predicted protein [Populus trichocarpa]
Unigene2878	24	142	5.44	31.69	2.54235	5.82537	2.06e-21	7.18e-20	gi|224130404|ref|XP_002328600.1|/2.76895e-36/predicted protein [Populus trichocarpa]
Unigene5160	9	53	2.04	11.83	2.53581	5.79902	8.72e-09	1.42e-07	gi|356535321|ref|XP_003536195.1|/2.86541e-29/PREDICTED: heat shock factor-binding protein 1 [Glycine max]
CL4240.Contig2	27	159	6.12	35.49	2.53581	5.79902	9.74e-24	3.67e-22	gi|224082496|ref|XP_002306716.1|/5.71788e-128/predicted protein [Populus trichocarpa]
Unigene2956	35	205	7.94	45.76	2.52688	5.76322	4.43e-30	2.1e-28	-
Unigene1227	668	3906	151.47	871.81	2.52498	5.75566	0	0	-
Unigene2724	7	41	1.59	9.15	2.52474	5.75472	4.78e-07	6.31e-06	gi|255542894|ref|XP_002512510.1|/1.01373e-109/Nicotianamine synthase, putative [Ricinus communis]
Unigene168	5	29	1.13	6.47	2.51744	5.72566	2.73e-05	0.000278241	gi|255553797|ref|XP_002517939.1|/2.35101e-123/Beta-expansin 3 precursor, putative [Ricinus communis]
Unigene5948	5	29	1.13	6.47	2.51744	5.72566	2.73e-05	0.000278086	gi|357508863|ref|XP_003624720.1|/7.66157e-168/Xylosyltransferase [Medicago truncatula]
Unigene1730	5	29	1.13	6.47	2.51744	5.72566	2.73e-05	0.000277931	gi|356496189|ref|XP_003516952.1|/8.66999e-150/PREDICTED: probable xyloglucan endotransglucosylase/hydrolase protein 30-like [Glycine max]
Unigene5418	10	58	2.27	12.95	2.51219	5.70485	2.03e-09	3.46e-08	gi|224059690|ref|XP_002299972.1|/2.53246e-38/predicted protein [Populus trichocarpa]
Unigene7259	10	58	2.27	12.95	2.51219	5.70485	2.03e-09	3.46e-08	-
CL848.Contig1	19	110	4.31	24.55	2.50996	5.69606	1.1e-16	3.05e-15	gi|356547513|ref|XP_003542156.1|/6.42136e-135/PREDICTED: probable xyloglucan endotransglucosylase/hydrolase protein 23-like [Glycine max]
Unigene3320	19	109	4.31	24.33	2.49698	5.64501	1.87e-16	5.12e-15	gi|224148724|ref|XP_002336701.1|/2.83033e-56/predicted protein [Populus trichocarpa]
Unigene3675	43	246	9.75	54.91	2.49359	5.63179	2.88e-35	1.55e-33	gi|255548323|ref|XP_002515218.1|/0/Glycogen synthase kinase-3 beta, putative [Ricinus communis]
CL2266.Contig1	33	188	7.48	41.96	2.4879	5.60963	3.1e-27	1.34e-25	gi|224121022|ref|XP_002330884.1|/0/predicted protein [Populus trichocarpa]
Unigene12630	10	57	2.27	12.72	2.48633	5.60352	3.45e-09	5.76e-08	gi|255556616|ref|XP_002519342.1|/1.28793e-113/Aspartic proteinase oryzasin-1 precursor, putative [Ricinus communis]
Unigene11048	13	74	2.95	16.52	2.48543	5.6	1.52e-11	3.08e-10	-
Unigene118	11	62	2.49	13.84	2.47463	5.55823	8.03e-10	1.41e-08	gi|225426785|ref|XP_002282926.1|/3.25421e-57/PREDICTED: elicitor-responsive protein 3 [Vitis vinifera]
CL446.Contig1	5	28	1.13	6.25	2.46753	5.53097	4.67e-05	0.000453766	gi|296087242|emb|CBI33616.3|/2.50717e-45/unnamed protein product [Vitis vinifera]
Unigene14958	5	28	1.13	6.25	2.46753	5.53097	4.67e-05	0.000453525	gi|147778135|emb|CAN76485.1|/7.34329e-125/hypothetical protein VITISV_000801 [Vitis vinifera]
Unigene880	58	323	13.15	72.09	2.45474	5.48213	5.11e-45	3.57e-43	gi|353677822|dbj|BAL04607.1|/1.68684e-39/chitinase-like protein LA-a, partial [Morus alba]
Unigene18219	7	39	1.59	8.7	2.45199	5.4717	1.39e-06	1.73e-05	-
Unigene2688	49	272	11.11	60.71	2.45008	5.46445	4.45e-38	2.6e-36	gi|255560273|ref|XP_002521154.1|/0/conserved hypothetical protein [Ricinus communis]
Unigene5657	14	77	3.17	17.19	2.43901	5.42271	1.02e-11	2.09e-10	gi|296081787|emb|CBI20792.3|/8.3039e-74/unnamed protein product [Vitis vinifera]
Unigene15635	12	66	2.72	14.73	2.43708	5.41544	3.17e-10	5.72e-09	-
Unigene7866	10	55	2.27	12.28	2.43555	5.40969	9.94e-09	1.6e-07	gi|357462701|ref|XP_003601632.1|/2.50526e-07/Non-specific lipid-transfer protein-like protein [Medicago truncatula]
Unigene1652	59	323	13.38	72.09	2.42972	5.38789	1.65e-44	1.14e-42	gi|356524818|ref|XP_003531025.1|/1.62741e-22/PREDICTED: uncharacterized protein LOC100819551 [Glycine max]
Unigene3021	9	49	2.04	10.94	2.42297	5.36275	7.29e-08	1.06e-06	gi|255558178|ref|XP_002520116.1|/0/UDP-galactose transporter, putative [Ricinus communis]
Unigene6914	9	49	2.04	10.94	2.42297	5.36275	7.29e-08	1.06e-06	gi|225453793|ref|XP_002270775.1|/5.83985e-121/PREDICTED: uncharacterized protein LOC100247154 [Vitis vinifera]
Unigene987	164	892	37.19	199.09	2.42043	5.35332	2.09e-119	3.05e-117	gi|225459205|ref|XP_002285739.1|/4.43905e-27/PREDICTED: uncharacterized protein LOC100266097 [Vitis vinifera]
Unigene2022	5	27	1.13	6.03	2.41584	5.33628	7.95e-05	0.000738697	gi|302398697|gb|ADL36643.1|/5.6916e-99/C2H2L domain class transcription factor [Malus x domestica]
Unigene10025	5	27	1.13	6.03	2.41584	5.33628	7.95e-05	0.000738321	gi|255550008|ref|XP_002516055.1|/3.33029e-51/hypothetical protein RCOM_1494490 [Ricinus communis]
Unigene16095	5	27	1.13	6.03	2.41584	5.33628	7.95e-05	0.000737946	gi|255586659|ref|XP_002533960.1|/4.75372e-126/Myosin-1, putative [Ricinus communis]
Unigene6061	5	27	1.13	6.03	2.41584	5.33628	7.95e-05	0.000737571	gi|255547790|ref|XP_002514952.1|/9.39868e-96/conserved hypothetical protein [Ricinus communis]
Unigene1763	7	38	1.59	8.48	2.41504	5.33333	2.36e-06	2.85e-05	gi|217075526|gb|ACJ86123.1|/1.59602e-40/unknown [Medicago truncatula]
Unigene17663	7	38	1.59	8.48	2.41504	5.33333	2.36e-06	2.85e-05	gi|224086134|ref|XP_002307827.1|/2.77972e-76/predicted protein [Populus trichocarpa]
Unigene3073	28	151	6.35	33.7	2.40792	5.30709	2.13e-21	7.42e-20	gi|225428596|ref|XP_002284722.1|/2.69889e-90/PREDICTED: uncharacterized protein LOC100248690 [Vitis vinifera]
Unigene14508	18	97	4.08	21.65	2.40773	5.30637	3.1e-14	7.49e-13	-
Unigene13832	8	43	1.81	9.6	2.40704	5.30387	5.38e-07	7.06e-06	gi|225425318|ref|XP_002273675.1|/0/PREDICTED: DNA replication licensing factor mcm2 [Vitis vinifera]
Unigene21954	6	32	1.36	7.14	2.39232	5.25	1.77e-05	0.00018524	-
Unigene1388	101	537	22.9	119.86	2.38793	5.23406	1.9e-71	1.89e-69	-
Unigene6041	10	53	2.27	11.83	2.38169	5.21145	2.83e-08	4.36e-07	gi|255574530|ref|XP_002528176.1|/4.04352e-149/glycosyltransferase, putative [Ricinus communis]
Unigene1298	14	74	3.17	16.52	2.38166	5.21136	4.88e-11	9.46e-10	gi|255556005|ref|XP_002519037.1|/7.22761e-106/Stem-specific protein TSJT1, putative [Ricinus communis]
Unigene19327	14	74	3.17	16.52	2.38166	5.21136	4.88e-11	9.45e-10	-
Unigene1887	62	328	14.06	73.21	2.38044	5.20697	3.95e-44	2.69e-42	gi|255555655|ref|XP_002518863.1|/0/kinesin light chain, putative [Ricinus communis]
Unigene609	224	1183	50.79	264.04	2.37814	5.19866	1.61e-154	3.01e-152	gi|357466155|ref|XP_003603362.1|/8.56154e-40/Proline-rich protein [Medicago truncatula]
Unigene18573	7	37	1.59	8.26	2.37712	5.19497	3.99e-06	4.66e-05	-
Unigene5702	15	79	3.4	17.63	2.37443	5.18529	1.14e-11	2.32e-10	gi|255550012|ref|XP_002516057.1|/0/kif4, putative [Ricinus communis]
Unigene6718	12	63	2.72	14.06	2.36992	5.16912	1.51e-09	2.61e-08	gi|224074247|ref|XP_002304319.1|/3.0814e-127/hypothetical protein POPTRDRAFT_413626 [Populus trichocarpa]
Unigene3519	33	173	7.48	38.61	2.36786	5.16176	7.54e-24	2.85e-22	gi|351726978|ref|NP_001236377.1|/1.35488e-49/SOC1 [Glycine max]
Unigene715	1123	5869	254.64	1309.95	2.36298	5.14432	0	0	gi|21322711|emb|CAD22154.1|/6.61737e-108/pherophorin-dz1 protein [Volvox carteri f. nagariensis]
CL3391.Contig1	6	31	1.36	6.92	2.34717	5.08824	3e-05	0.000302356	gi|356504276|ref|XP_003520923.1|/9.52285e-107/PREDICTED: myb-related protein 306-like [Glycine max]
CL1556.Contig1	6	31	1.36	6.92	2.34717	5.08824	3e-05	0.000302189	gi|225440538|ref|XP_002275792.1|/1.33067e-81/PREDICTED: uncharacterized protein LOC100254537 [Vitis vinifera]
Unigene6813	24	124	5.44	27.68	2.34717	5.08824	2.5e-17	7.27e-16	gi|225425861|ref|XP_002266100.1|/6.35873e-142/PREDICTED: uncharacterized protein LOC100244315 [Vitis vinifera]
Unigene3819	6	31	1.36	6.92	2.34717	5.08824	3e-05	0.000302022	gi|225455619|ref|XP_002270958.1|/0/PREDICTED: subtilisin-like protease [Vitis vinifera]
Unigene9238	25	129	5.67	28.79	2.34415	5.0776	5.9e-18	1.77e-16	-
Unigene19879	7	36	1.59	8.04	2.33817	5.0566	6.73e-06	7.58e-05	gi|225434949|ref|XP_002283877.1|/1.1079e-39/PREDICTED: mitochondrial import inner membrane translocase subunit Tim9 [Vitis vinifera]
CL4151.Contig3	8	41	1.81	9.15	2.33778	5.05525	1.52e-06	1.89e-05	gi|118485725|gb|ABK94712.1|/2.26936e-71/unknown [Populus trichocarpa]
Unigene7265	12	61	2.72	13.62	2.32405	5.00735	4.24e-09	7.04e-08	gi|255537737|ref|XP_002509935.1|/0/amino acid transporter, putative [Ricinus communis]
Unigene4883	17	85	3.85	18.97	2.30079	4.92727	4.84e-12	1.01e-10	gi|297740062|emb|CBI30244.3|/1.01528e-142/unnamed protein product [Vitis vinifera]
Unigene1425	6	30	1.36	6.7	2.30055	4.92647	5.04e-05	0.000486705	gi|255555461|ref|XP_002518767.1|/2.90358e-52/hypothetical protein RCOM_0813580 [Ricinus communis]
Unigene3900	36	180	8.16	40.18	2.29984	4.92402	5.95e-24	2.27e-22	gi|255559719|ref|XP_002520879.1|/0/ATP binding protein, putative [Ricinus communis]
Unigene2293	35	175	7.94	39.06	2.29848	4.9194	2.51e-23	9.25e-22	gi|21322711|emb|CAD22154.1|/1.34149e-77/pherophorin-dz1 protein [Volvox carteri f. nagariensis]
Unigene915	7	35	1.59	7.81	2.2963	4.91195	1.13e-05	0.000122318	gi|225441977|ref|XP_002265171.1|/2.70677e-92/PREDICTED: pectinesterase 3-like [Vitis vinifera]
CL551.Contig1	281	1399	63.72	312.25	2.29288	4.90035	1.3e-174	2.85e-172	gi|790479|emb|CAA58701.1|/0/inorganic pyrophosphatase [Nicotiana tabacum]
Unigene3468	22	109	4.99	24.33	2.28562	4.87575	5.73e-15	1.45e-13	gi|225459538|ref|XP_002285848.1|/3.22626e-173/PREDICTED: lysM domain-containing GPI-anchored protein 1 [Vitis vinifera]
Unigene721	641	3171	145.35	707.76	2.28373	4.86935	0	0	gi|15227559|ref|NP_180515.1|/9.92778e-17/tubulin beta [Arabidopsis thaliana]
Unigene1874	91	450	20.63	100.44	2.28352	4.86864	4.48e-57	3.73e-55	gi|147798373|emb|CAN74522.1|/6.14494e-64/hypothetical protein VITISV_034298 [Vitis vinifera]
Unigene7472	35	173	7.94	38.61	2.28176	4.86272	6.88e-23	2.51e-21	gi|359479237|ref|XP_002265745.2|/1.35713e-167/PREDICTED: protein IQ-DOMAIN 1-like [Vitis vinifera]
Unigene5326	31	153	7.03	34.15	2.28029	4.85775	2.18e-20	7.36e-19	gi|255566591|ref|XP_002524280.1|/4.78033e-159/Small glutamine-rich tetratricopeptide repeat-containing protein A, putative [Ricinus communis]
Unigene4044	99	488	22.45	108.92	2.27848	4.85167	1.32e-61	1.18e-59	gi|255558498|ref|XP_002520274.1|/0/ATP binding protein, putative [Ricinus communis]
Unigene9406	25	123	5.67	27.45	2.27539	4.84127	1.24e-16	3.44e-15	gi|359478764|ref|XP_002278599.2|/2.77308e-55/PREDICTED: uncharacterized protein LOC100260376 [Vitis vinifera]
Unigene7203	11	54	2.49	12.05	2.27482	4.83936	5.11e-08	7.6e-07	gi|225464519|ref|XP_002270615.1|/0/PREDICTED: putative transporter arsB isoform 1 [Vitis vinifera]
Unigene10469	11	54	2.49	12.05	2.27482	4.83936	5.11e-08	7.59e-07	-
Unigene9078	22	108	4.99	24.11	2.27252	4.83166	9.5e-15	2.37e-13	gi|225438479|ref|XP_002278202.1|/8.50247e-145/PREDICTED: ribonucleoside-diphosphate reductase large subunit [Vitis vinifera]
Unigene12804	8	39	1.81	8.7	2.26503	4.80663	4.26e-06	4.95e-05	gi|147770316|emb|CAN78145.1|/1.09909e-24/hypothetical protein VITISV_039877 [Vitis vinifera]
Unigene6751	15	73	3.4	16.29	2.26038	4.79118	2.45e-10	4.46e-09	gi|356543916|ref|XP_003540404.1|/0/PREDICTED: uncharacterized protein LOC100803469 isoform 2 [Glycine max]
Unigene12892	12	58	2.72	12.95	2.25127	4.76103	1.96e-08	3.06e-07	-
CL4811.Contig2	39	188	8.84	41.96	2.2469	4.74661	2.69e-24	1.04e-22	gi|217071178|gb|ACJ83949.1|/2.48572e-105/unknown [Medicago truncatula]
Unigene9272	9	43	2.04	9.6	2.23447	4.70588	1.61e-06	1.99e-05	gi|359496204|ref|XP_002265535.2|/8.52763e-45/PREDICTED: alpha-amylase/subtilisin inhibitor-like [Vitis vinifera]
Unigene3928	9	43	2.04	9.6	2.23447	4.70588	1.61e-06	1.99e-05	gi|307136094|gb|ADN33942.1|/7.75892e-138/chloroplast outer envelope protein 34 [Cucumis melo subsp. melo]
Unigene5375	216	1029	48.98	229.67	2.2293	4.68906	1.32e-124	2.03e-122	gi|353259707|gb|AEQ75492.1|/1.42401e-10/ubiquitin extension protein [Rosa multiflora]
Unigene2699	8	38	1.81	8.48	2.22807	4.68508	7.09e-06	7.95e-05	gi|147803431|emb|CAN62240.1|/0/hypothetical protein VITISV_033728 [Vitis vinifera]
Unigene17303	8	38	1.81	8.48	2.22807	4.68508	7.09e-06	7.94e-05	-
Unigene12890	47	222	10.66	49.55	2.21668	4.64822	5.49e-28	2.43e-26	-
CL5366.Contig1	329	1538	74.6	343.28	2.20214	4.60161	1.61e-182	3.71e-180	gi|111038269|gb|ABH03531.1|/5.4545e-174/class II knotted-like homeobox protein [Prunus persica]
Unigene3521	33	154	7.48	34.37	2.20004	4.59492	1.09e-19	3.55e-18	gi|1165322|gb|AAB53156.1|/7.50435e-12/extensin [Glycine max]
CL2947.Contig1	63	293	14.29	65.4	2.19428	4.57663	5.24e-36	2.88e-34	gi|255549896|ref|XP_002515999.1|/3.01625e-125/tonoplast intrinsic protein, putative [Ricinus communis]
Unigene7108	11	51	2.49	11.38	2.19228	4.57028	2.32e-07	3.18e-06	gi|224116528|ref|XP_002331919.1|/0/oligopeptide transporter OPT family [Populus trichocarpa]
Unigene4571	28	130	6.35	29.02	2.19222	4.57008	8.9e-17	2.5e-15	gi|224072093|ref|XP_002303623.1|/2.59385e-167/predicted protein [Populus trichocarpa]
Unigene13022	8	37	1.81	8.26	2.19015	4.56354	1.17e-05	0.000126861	gi|359491584|ref|XP_002279663.2|/2.63351e-09/PREDICTED: uncharacterized protein LOC100255253 [Vitis vinifera]
CL3941.Contig1	49	227	11.11	50.67	2.18927	4.56076	3.69e-28	1.66e-26	gi|255574422|ref|XP_002528124.1|/0/transferase, transferring glycosyl groups, putative [Ricinus communis]
Unigene26423	24	111	5.44	24.77	2.18692	4.55331	1.74e-14	4.29e-13	-
Unigene2087	101	465	22.9	103.79	2.18025	4.53231	9.7e-56	7.87e-54	gi|224128390|ref|XP_002329150.1|/6.21047e-125/predicted protein [Populus trichocarpa]
Unigene21736	12	55	2.72	12.28	2.17463	4.51471	8.81e-08	1.27e-06	-
Unigene4328	60	275	13.61	61.38	2.1731	4.50992	1.67e-33	8.73e-32	gi|224074741|ref|XP_002304449.1|/4.18747e-169/predicted protein [Populus trichocarpa]
Unigene2690	31	142	7.03	31.69	2.17243	4.50782	5.2e-18	1.58e-16	gi|224079175|ref|XP_002305781.1|/0/predicted protein [Populus trichocarpa]
CL3997.Contig1	7	32	1.59	7.14	2.1669	4.49057	5.2e-05	0.000502048	gi|307101700|gb|ADN32815.1|/3.80703e-76/sieve element occlusion a [Malus x domestica]
Unigene11092	7	32	1.59	7.14	2.1669	4.49057	5.2e-05	0.000501783	gi|359480881|ref|XP_003632537.1|/2.87577e-81/PREDICTED: beta-galactosidase 3-like [Vitis vinifera]
Unigene8369	25	114	5.67	25.44	2.16568	4.48677	1.1e-14	2.73e-13	-
Unigene1367	105	478	23.81	106.69	2.16379	4.48089	9.89e-57	8.14e-55	gi|225434148|ref|XP_002277983.1|/4.87823e-26/PREDICTED: uncharacterized protein LOC100252564 [Vitis vinifera]
CL3443.Contig1	29	132	6.58	29.46	2.1626	4.4772	9.25e-17	2.58e-15	gi|224099363|ref|XP_002311455.1|/0/predicted protein [Populus trichocarpa]
Unigene19217	20	91	4.54	20.31	2.16143	4.47357	5.63e-12	1.17e-10	-
Unigene1737	15	68	3.4	15.18	2.15857	4.46471	2.97e-09	4.98e-08	gi|255648044|gb|ACU24478.1|/2.53908e-136/unknown [Glycine max]
Unigene9971	13	59	2.95	13.17	2.15847	4.46441	3.35e-08	5.12e-07	-
Unigene8662	13	59	2.95	13.17	2.15847	4.46441	3.35e-08	5.11e-07	gi|193783415|emb|CAQ76694.1|/1.57191e-14/polyphenol oxidase [Taraxacum officinale]
Unigene28580	12	54	2.72	12.05	2.14735	4.43015	1.45e-07	2.04e-06	gi|255553627|ref|XP_002517854.1|/6.85095e-26/conserved hypothetical protein [Ricinus communis]
Unigene1995	32	144	7.26	32.14	2.14633	4.427	5.38e-18	1.63e-16	gi|224072408|ref|XP_002303721.1|/1.07379e-18/predicted protein [Populus trichocarpa]
Unigene2915	19	85	4.31	18.97	2.13796	4.40139	3.91e-11	7.62e-10	gi|51104381|gb|AAT96851.1|/6.41151e-97/allene oxide cyclase C1 [Humulus lupulus]
Unigene7142	11	49	2.49	10.94	2.1354	4.39357	6.26e-07	8.13e-06	gi|225441147|ref|XP_002267276.1|/2.76677e-97/PREDICTED: ras-related protein RABC2a [Vitis vinifera]
Unigene8974	9	40	2.04	8.93	2.13009	4.37745	7.25e-06	8.1e-05	gi|225426122|ref|XP_002272642.1|/3.68134e-35/PREDICTED: uncharacterized protein LOC100241699 [Vitis vinifera]
CL4054.Contig2	16	71	3.63	15.85	2.12644	4.36639	1.86e-09	3.19e-08	gi|224102833|ref|XP_002312819.1|/2.61306e-58/predicted protein [Populus trichocarpa]
Unigene13048	7	31	1.59	6.92	2.12175	4.3522	8.58e-05	0.000791884	gi|225441481|ref|XP_002275747.1|/3.73248e-87/PREDICTED: homeobox-leucine zipper protein HAT14-like [Vitis vinifera]
Unigene14230	7	31	1.59	6.92	2.12175	4.3522	8.58e-05	0.000791484	gi|359806612|ref|NP_001241017.1|/3.96462e-59/uncharacterized protein LOC100798609 [Glycine max]
CL3649.Contig1	7	31	1.59	6.92	2.12175	4.3522	8.58e-05	0.000791085	gi|359483792|ref|XP_002264957.2|/1.93859e-118/PREDICTED: aquaporin NIP1-2 [Vitis vinifera]
Unigene13439	20	88	4.54	19.64	2.11303	4.32599	2.45e-11	4.83e-10	gi|147861524|emb|CAN83583.1|/4.76296e-112/hypothetical protein VITISV_009664 [Vitis vinifera]
Unigene19170	8	35	1.81	7.81	2.10933	4.31492	3.18e-05	0.00031955	gi|255556338|ref|XP_002519203.1|/9.05503e-42/protein translocase, putative [Ricinus communis]
CL2835.Contig1	8	35	1.81	7.81	2.10933	4.31492	3.18e-05	0.000319374	gi|356571172|ref|XP_003553753.1|/9.65105e-44/PREDICTED: uncharacterized protein LOC100779712 [Glycine max]
Unigene2173	13	57	2.95	12.72	2.10831	4.31186	8.96e-08	1.29e-06	gi|297849380|ref|XP_002892571.1|/9.24912e-31/protein phosphatase 2a-2 [Arabidopsis lyrata subsp. lyrata]
Unigene11480	20	87	4.54	19.42	2.09678	4.27753	3.98e-11	7.73e-10	-
Unigene7130	27	117	6.12	26.11	2.093	4.26634	1.87e-14	4.58e-13	gi|255568657|ref|XP_002525302.1|/1.99531e-129/conserved hypothetical protein [Ricinus communis]
Unigene15966	9	39	2.04	8.7	2.09245	4.26471	1.19e-05	0.000127966	gi|359482629|ref|XP_002280442.2|/5.2928e-35/PREDICTED: uncharacterized protein LOC100244530 [Vitis vinifera]
Unigene1681	38	164	8.62	36.6	2.08608	4.24594	1.25e-19	4.06e-18	gi|225461271|ref|XP_002284268.1|/3.11423e-39/PREDICTED: calcium-binding protein PBP1 [Vitis vinifera]
Unigene7654	43	185	9.75	41.29	2.08232	4.23487	6.75e-22	2.37e-20	gi|351725153|ref|NP_001238362.1|/6.65909e-47/uncharacterized protein LOC100499687 precursor [Glycine max]
Unigene23989	10	43	2.27	9.6	2.08034	4.22907	4.44e-06	5.12e-05	-
Unigene8200	52	223	11.79	49.77	2.07771	4.22137	5.11e-26	2.09e-24	gi|296082961|emb|CBI22262.3|/6.01798e-176/unnamed protein product [Vitis vinifera]
CL2164.Contig1	12	51	2.72	11.38	2.06482	4.18382	6.28e-07	8.14e-06	gi|255547424|ref|XP_002514769.1|/8.30999e-175/beta-hexosaminidase, putative [Ricinus communis]
Unigene727	505	2141	114.51	477.87	2.06114	4.17317	5.23e-233	1.65e-230	gi|255575054|ref|XP_002528432.1|/6.22148e-57/heat shock protein, putative [Ricinus communis]
Unigene4730	30	127	6.8	28.35	2.05974	4.16912	2.79e-15	7.2e-14	gi|357449043|ref|XP_003594797.1|/2.72724e-39/hypothetical protein MTR_2g034750 [Medicago truncatula]
Unigene3149	18	76	4.08	16.96	2.0555	4.15686	1.16e-09	2.01e-08	gi|224081929|ref|XP_002306532.1|/2.58172e-114/predicted protein [Populus trichocarpa]
Unigene2065	34	143	7.71	31.92	2.04966	4.14008	6.16e-17	1.75e-15	gi|255536877|ref|XP_002509505.1|/1.86677e-31/sec61 gamma subunit, putative [Ricinus communis]
Unigene5269	30	126	6.8	28.12	2.04799	4.13529	4.5e-15	1.14e-13	gi|356573700|ref|XP_003554995.1|/3.2152e-158/PREDICTED: LOW QUALITY PROTEIN: plastidic glucose transporter 4-like [Glycine max]
Unigene2349	20	84	4.54	18.75	2.04613	4.12996	1.69e-10	3.11e-09	gi|224065982|ref|XP_002301992.1|/0/predicted protein [Populus trichocarpa]
Unigene6819	11	46	2.49	10.27	2.04422	4.1245	2.71e-06	3.23e-05	gi|224099289|ref|XP_002311425.1|/2.86287e-58/predicted protein [Populus trichocarpa]
CL4061.Contig1	11	46	2.49	10.27	2.04422	4.1245	2.71e-06	3.23e-05	gi|357487441|ref|XP_003614008.1|/5.64817e-98/hypothetical protein MTR_5g043680 [Medicago truncatula]
Unigene2650	12	50	2.72	11.16	2.03666	4.10294	1.02e-06	1.28e-05	gi|357485615|ref|XP_003613095.1|/5.98497e-14/hypothetical protein MTR_5g032670 [Medicago truncatula]
Unigene4083	37	154	8.39	34.37	2.03441	4.09654	5.69e-18	1.72e-16	gi|359474294|ref|XP_002279852.2|/2.54579e-72/PREDICTED: uncharacterized protein LOC100258615 [Vitis vinifera]
Unigene6528	31	129	7.03	28.79	2.03397	4.09531	2.79e-15	7.19e-14	gi|255581951|ref|XP_002531774.1|/5.1971e-55/conserved hypothetical protein [Ricinus communis]
CL1595.Contig2	25	104	5.67	23.21	2.03333	4.09347	1.39e-12	3.02e-11	gi|225458659|ref|XP_002282863.1|/0/PREDICTED: probable serine/threonine-protein kinase At1g01540-like [Vitis vinifera]
Unigene20202	147	611	33.33	136.37	2.03263	4.09151	1.27e-66	1.22e-64	-
Unigene29406	14	58	3.17	12.95	2.0304	4.08517	1.45e-07	2.04e-06	-
Unigene5752	28	116	6.35	25.89	2.02757	4.07717	7.86e-14	1.87e-12	gi|255568520|ref|XP_002525234.1|/1.16171e-12/conserved hypothetical protein [Ricinus communis]
Unigene14480	8	33	1.81	7.37	2.02567	4.07182	8.47e-05	0.000781935	gi|359492479|ref|XP_003634420.1|/1.35659e-164/PREDICTED: uncharacterized protein LOC100254008 [Vitis vinifera]
Unigene7206	17	70	3.85	15.62	2.02046	4.05714	7.91e-09	1.29e-07	gi|255600397|ref|XP_002537448.1|/1.81778e-10/conserved hypothetical protein [Ricinus communis]
Unigene5996	61	251	13.83	56.02	2.01814	4.05061	4.49e-28	2.01e-26	-
Unigene10398	9	37	2.04	8.26	2.01757	4.04902	3.14e-05	0.000315446	gi|356558999|ref|XP_003547789.1|/1.31456e-105/PREDICTED: strictosidine synthase-like [Glycine max]
Unigene4993	101	414	22.9	92.4	2.01255	4.03493	4.06e-45	2.85e-43	gi|118482183|gb|ABK93021.1|/4.45495e-121/unknown [Populus trichocarpa]
Unigene8643	11	45	2.49	10.04	2.01154	4.03213	4.38e-06	5.07e-05	gi|255584877|ref|XP_002533154.1|/0/conserved hypothetical protein [Ricinus communis]
Unigene13849	10	41	2.27	9.15	2.01108	4.03084	1.17e-05	0.000126594	gi|225423611|ref|XP_002274383.1|/3.32866e-112/PREDICTED: putative phosphatidylinositol N-acetylglucosaminyltransferase subunit C [Vitis vinifera]
Unigene19206	10	41	2.27	9.15	2.01108	4.03084	1.17e-05	0.000126519	gi|27450533|gb|AAO14628.1|AF467900_5/3.49943e-09/hypothetical transcription factor [Prunus persica]
CL5463.Contig1	10	41	2.27	9.15	2.01108	4.03084	1.17e-05	0.000126445	gi|380505032|gb|AFD62804.1|/6.19112e-35/actin, partial [Nicotiana benthamiana]
Unigene30223	12	49	2.72	10.94	2.00793	4.02206	1.64e-06	2.03e-05	-
Unigene8961	45	183	10.2	40.85	2.00177	4.0049	1.16e-20	3.95e-19	gi|356560887|ref|XP_003548718.1|/1.03189e-30/PREDICTED: DNA (cytosine-5)-methyltransferase CMT2-like [Glycine max]
Unigene1762	16	65	3.63	14.51	1.99901	3.99725	3.35e-08	5.13e-07	gi|351723033|ref|NP_001235473.1|/1.09043e-60/uncharacterized protein LOC100306467 [Glycine max]
Unigene5446	16	65	3.63	14.51	1.99901	3.99725	3.35e-08	5.12e-07	gi|280967727|gb|ACZ98533.1|/1.10631e-92/putative ABC transporter [Malus x domestica]
Unigene2551	285	1154	64.62	257.57	1.99491	3.98592	2.86e-121	4.29e-119	gi|349892287|gb|AEQ20879.1|/9.40944e-82/plastid lipid-associated protein, partial [Eriobotrya japonica]
Unigene10662	33	133	7.48	29.69	1.98887	3.96925	2.72e-15	7.03e-14	gi|255549776|ref|XP_002515939.1|/1.55357e-88/conserved hypothetical protein [Ricinus communis]
Unigene11828	31	125	7.03	27.9	1.98867	3.96871	1.84e-14	4.51e-13	-
Unigene5744	53	213	12.02	47.54	1.98371	3.95507	1.47e-23	5.51e-22	gi|255554066|ref|XP_002518073.1|/4.5292e-11/elongation factor 1-alpha, putative [Ricinus communis]
Unigene7659	9	36	2.04	8.04	1.97863	3.94118	5.08e-05	0.00048986	gi|255548968|ref|XP_002515540.1|/1.90752e-92/conserved hypothetical protein [Ricinus communis]
Unigene8890	30	120	6.8	26.78	1.97755	3.93824	7.63e-14	1.81e-12	gi|255562940|ref|XP_002522475.1|/8.06605e-41/conserved hypothetical protein [Ricinus communis]
Unigene7536	12	48	2.72	10.71	1.97728	3.9375	2.65e-06	3.16e-05	gi|19698446|gb|AAL93151.1|AF485265_1/5.94117e-135/class III peroxidase [Gossypium hirsutum]
Unigene2616	13	52	2.95	11.61	1.97658	3.93559	9.95e-07	1.26e-05	gi|357520257|ref|XP_003630417.1|/5.51202e-07/Serine/threonine protein kinase [Medicago truncatula]
Unigene5052	10	40	2.27	8.93	1.97597	3.93392	1.89e-05	0.000196469	-
CL2441.Contig2	712	2841	161.45	634.11	1.97365	3.92759	1.35e-291	5.26e-289	-
Unigene2216	53	211	12.02	47.09	1.96998	3.91764	3.73e-23	1.37e-21	-
Unigene1362	218	863	49.43	192.62	1.9623	3.89682	3.15e-89	3.73e-87	gi|224121980|ref|XP_002330701.1|/0/predicted protein [Populus trichocarpa]
Unigene910	798	3156	180.95	704.41	1.96082	3.89284	0	0	-
Unigene7036	17	67	3.85	14.95	1.95722	3.88312	3.26e-08	5e-07	gi|255573081|ref|XP_002527470.1|/9.27781e-49/50S ribosomal protein L6, putative [Ricinus communis]
Unigene567	62	244	14.06	54.46	1.9536	3.8734	2.93e-26	1.22e-24	gi|224087088|ref|XP_002308060.1|/8.53189e-82/predicted protein [Populus trichocarpa]
Unigene19795	12	47	2.72	10.49	1.94734	3.85662	4.24e-06	4.93e-05	gi|356541615|ref|XP_003539269.1|/1.62986e-11/PREDICTED: uncharacterized protein LOC100782607 [Glycine max]
Unigene5358	35	137	7.94	30.58	1.94538	3.85139	2.59e-15	6.72e-14	gi|147766196|emb|CAN72130.1|/0/hypothetical protein VITISV_002335 [Vitis vinifera]
Unigene12842	22	86	4.99	19.2	1.94399	3.8477	4.17e-10	7.5e-09	gi|224069464|ref|XP_002326355.1|/3.51762e-107/predicted protein [Populus trichocarpa]
Unigene5849	108	421	24.49	93.97	1.94001	3.83708	9.17e-44	6.18e-42	gi|288901116|gb|ADC68260.1|/0/neutral/alkaline invertase 2 [Hevea brasiliensis]
Unigene7656	28	109	6.35	24.33	1.93791	3.8315	2.09e-12	4.49e-11	gi|255561178|ref|XP_002521601.1|/1.5167e-27/Chitin-inducible gibberellin-responsive protein, putative [Ricinus communis]
Unigene6525	9	35	2.04	7.81	1.93675	3.82843	8.16e-05	0.000755586	gi|255551819|ref|XP_002516955.1|/2.65632e-25/conserved hypothetical protein [Ricinus communis]
Unigene7952	35	136	7.94	30.35	1.93449	3.82242	4.11e-15	1.05e-13	gi|224123164|ref|XP_002319010.1|/1.09924e-139/predicted protein [Populus trichocarpa]
Unigene4033	123	474	27.89	105.8	1.92352	3.79347	1.59e-48	1.19e-46	-
Unigene9738	31	119	7.03	26.56	1.91766	3.77809	2.97e-13	6.77e-12	-
Unigene238	12	46	2.72	10.27	1.91676	3.77574	6.78e-06	7.61e-05	gi|255566030|ref|XP_002524003.1|/4.04098e-167/conserved hypothetical protein [Ricinus communis]
Unigene7768	29	111	6.58	24.77	1.91243	3.76444	2.01e-12	4.33e-11	gi|359472829|ref|XP_002273534.2|/2.05513e-95/PREDICTED: squamosa promoter-binding-like protein 6-like [Vitis vinifera]
Unigene15498	27	103	6.12	22.99	1.9094	3.75654	1.37e-11	2.77e-10	-
Unigene1390	31	118	7.03	26.34	1.90566	3.7468	4.7e-13	1.05e-11	gi|255548029|ref|XP_002515071.1|/8.58759e-42/60S acidic ribosomal protein P1, putative [Ricinus communis]
Unigene3127	10	38	2.27	8.48	1.90137	3.73568	4.85e-05	0.000470268	gi|225443974|ref|XP_002280537.1|/1.06613e-93/PREDICTED: uncharacterized protein LOC100266950 [Vitis vinifera]
Unigene1641	24	91	5.44	20.31	1.90051	3.73346	2.43e-10	4.43e-09	gi|86155939|gb|ABC86707.1|/2.05119e-44/non-race specific disease resistance protein 1-like protein b [Coffea arabica]
Unigene17638	27	102	6.12	22.77	1.89553	3.72059	2.16e-11	4.28e-10	-
CL4841.Contig1	23	87	5.22	19.42	1.89542	3.72031	6.35e-10	1.13e-08	gi|225456274|ref|XP_002283539.1|/0/PREDICTED: argininosuccinate synthase, chloroplastic-like [Vitis vinifera]
Unigene4555	67	253	15.19	56.47	1.89436	3.71758	3.91e-26	1.62e-24	gi|356558645|ref|XP_003547614.1|/2.56818e-85/PREDICTED: (3R)-hydroxymyristoyl-[acyl-carrier-protein] dehydratase-like [Glycine max]
CL3411.Contig1	13	49	2.95	10.94	1.89083	3.70847	4.05e-06	4.72e-05	gi|359490753|ref|XP_003634156.1|/4.5428e-82/PREDICTED: uncharacterized protein LOC100854009 [Vitis vinifera]
Unigene4840	162	610	36.73	136.15	1.89017	3.70678	1.47e-60	1.28e-58	gi|224082428|ref|XP_002306690.1|/0/predicted protein [Populus trichocarpa]
Unigene10361	12	45	2.72	10.04	1.88408	3.69118	1.08e-05	0.000117032	gi|296086403|emb|CBI31992.3|/3.4213e-30/unnamed protein product [Vitis vinifera]
CL887.Contig1	12	45	2.72	10.04	1.88408	3.69118	1.08e-05	0.000116962	gi|359482068|ref|XP_002272910.2|/0/PREDICTED: rop guanine nucleotide exchange factor 1-like [Vitis vinifera]
Unigene7787	16	60	3.63	13.39	1.88311	3.68871	3.46e-07	4.65e-06	gi|224121588|ref|XP_002330738.1|/3.60651e-82/predicted protein [Populus trichocarpa]
Unigene1083	355	1326	80.5	295.96	1.87834	3.67652	1.79e-128	2.79e-126	gi|269838632|gb|ACZ48681.1|/2.6883e-54/Bcl-2-associated athanogene-like protein [Vitis vinifera]
CL3152.Contig3	15	56	3.4	12.5	1.87832	3.67647	9.14e-07	1.16e-05	gi|22296818|gb|AAM94348.1|/0/pyruvate kinase [Glycine max]
Unigene4199	11	41	2.49	9.15	1.87763	3.6747	2.88e-05	0.000291918	gi|224107753|ref|XP_002314590.1|/2.09745e-155/predicted protein [Populus trichocarpa]
Unigene14281	43	160	9.75	35.71	1.87285	3.66256	7.74e-17	2.17e-15	gi|357520429|ref|XP_003630503.1|/1.06513e-07/Kinesin-like protein [Medicago truncatula]
Unigene2646	25	93	5.67	20.76	1.87239	3.66138	2.32e-10	4.24e-09	gi|356545647|ref|XP_003541248.1|/1.25296e-138/PREDICTED: uncharacterized protein LOC100815059 [Glycine max]
Unigene2877	17	63	3.85	14.06	1.86867	3.65195	2.07e-07	2.86e-06	gi|255553221|ref|XP_002517653.1|/7.17004e-178/ATP binding protein, putative [Ricinus communis]
Unigene10137	24	89	5.44	19.86	1.86819	3.65074	6.05e-10	1.08e-08	-
Unigene13515	10	37	2.27	8.26	1.86345	3.63877	7.72e-05	0.000719579	-
Unigene819	20	74	4.54	16.52	1.86345	3.63877	1.8e-08	2.84e-07	gi|224098996|ref|XP_002311347.1|/5.91367e-43/predicted protein [Populus trichocarpa]
Unigene752	46	170	10.43	37.94	1.86298	3.63758	1.1e-17	3.27e-16	gi|225440976|ref|XP_002283381.1|/0/PREDICTED: fructose-bisphosphate aldolase cytoplasmic isozyme [Vitis vinifera]
Unigene1513	23	85	5.22	18.97	1.8616	3.6341	1.58e-09	2.72e-08	-
Unigene17364	19	70	4.31	15.62	1.85763	3.62413	4.73e-08	7.08e-07	-
Unigene3398	19	70	4.31	15.62	1.85763	3.62413	4.73e-08	7.07e-07	-
Unigene2225	239	876	54.19	195.52	1.85122	3.60805	7.48e-84	8.33e-82	gi|351726377|ref|NP_001238404.1|/3.63824e-72/uncharacterized protein LOC100527337 [Glycine max]
Unigene15948	34	124	7.71	27.68	1.84404	3.59014	4.06e-13	9.15e-12	-
Unigene681	330	1202	74.83	268.28	1.84205	3.58519	1.25e-113	1.76e-111	gi|118488092|gb|ABK95866.1|/4.06989e-139/unknown [Populus trichocarpa]
Unigene31191	46	167	10.43	37.27	1.83728	3.57335	4.23e-17	1.22e-15	-
Unigene8373	19	69	4.31	15.4	1.83717	3.57309	7.44e-08	1.08e-06	gi|225452871|ref|XP_002283811.1|/1.31691e-126/PREDICTED: NAC domain-containing protein 100-like [Vitis vinifera]
CL5430.Contig2	19	69	4.31	15.4	1.83717	3.57309	7.44e-08	1.08e-06	gi|255539825|ref|XP_002510977.1|/2.57372e-86/ribosomal protein L15, putative [Ricinus communis]
Unigene10635	72	261	16.33	58.25	1.83473	3.56705	7.54e-26	3.07e-24	-
Unigene14566	21	76	4.76	16.96	1.8331	3.56303	1.7e-08	2.68e-07	gi|224141799|ref|XP_002324250.1|/3.77641e-38/predicted protein [Populus trichocarpa]
Unigene6704	21	76	4.76	16.96	1.8331	3.56303	1.7e-08	2.68e-07	gi|297738745|emb|CBI27990.3|/1.18189e-55/unnamed protein product [Vitis vinifera]
Unigene2521	13	47	2.95	10.49	1.83023	3.55593	1.01e-05	0.000110547	gi|225432518|ref|XP_002280143.1|/0/PREDICTED: serine incorporator 3 isoform 1 [Vitis vinifera]
Unigene4605	30	108	6.8	24.11	1.82602	3.54559	1.84e-11	3.7e-10	gi|255539695|ref|XP_002510912.1|/3.09036e-125/FK506-binding protein, putative [Ricinus communis]
Unigene769	15	54	3.4	12.05	1.82543	3.54412	2.27e-06	2.75e-05	gi|350535529|ref|NP_001233943.1|/1.45133e-180/endo-1,4-beta-glucanase [Solanum lycopersicum]
Unigene3500	35	126	7.94	28.12	1.82439	3.54156	3.83e-13	8.66e-12	-
Unigene10641	12	43	2.72	9.6	1.81943	3.52941	2.7e-05	0.000275495	gi|255547626|ref|XP_002514870.1|/0/Atrazine chlorohydrolase, putative [Ricinus communis]
CL5282.Contig1	12	43	2.72	9.6	1.81943	3.52941	2.7e-05	0.000275341	gi|62321746|dbj|BAD95369.1|/4.25178e-149/pectin methylesterase like protein [Arabidopsis thaliana]
Unigene13837	12	43	2.72	9.6	1.81943	3.52941	2.7e-05	0.000275187	gi|255568128|ref|XP_002525040.1|/3.04158e-53/Root phototropism protein, putative [Ricinus communis]
Unigene2543	44	157	9.98	35.04	1.81189	3.51102	6.85e-16	1.83e-14	gi|255555359|ref|XP_002518716.1|/2.3389e-102/conserved hypothetical protein [Ricinus communis]
Unigene1256	107	380	24.26	84.82	1.80582	3.49629	3.87e-36	2.14e-34	gi|224072586|ref|XP_002303794.1|/3.84024e-42/predicted protein [Populus trichocarpa]
Unigene11971	24	85	5.44	18.97	1.80204	3.48713	3.65e-09	6.08e-08	gi|222637363|gb|EEE67495.1|/6.83309e-18/hypothetical protein OsJ_24926 [Oryza sativa Japonica Group]
Unigene6788	45	159	10.2	35.49	1.79884	3.47941	6.42e-16	1.72e-14	gi|225447131|ref|XP_002274696.1|/2.78417e-147/PREDICTED: uncharacterized protein LOC100244748 [Vitis vinifera]
CL613.Contig1	19	67	4.31	14.95	1.79439	3.46868	1.82e-07	2.53e-06	gi|255565260|ref|XP_002523622.1|/1.03753e-126/phospholipase C, putative [Ricinus communis]
Unigene1038	260	916	58.96	204.45	1.79394	3.46761	5.47e-84	6.13e-82	gi|147790037|emb|CAN60525.1|/0/hypothetical protein VITISV_000522 [Vitis vinifera]
Unigene934	585	2058	132.65	459.34	1.79194	3.4628	4.68e-186	1.1e-183	gi|315613886|gb|ADU52545.1|/1.86979e-88/actin 2 [Morus alba]
CL4080.Contig1	12	42	2.72	9.37	1.78444	3.44485	4.24e-05	0.000413635	gi|225432181|ref|XP_002268657.1|/2.56983e-139/PREDICTED: 50S ribosomal protein L3-2, chloroplastic [Vitis vinifera]
Unigene17674	12	42	2.72	9.37	1.78444	3.44485	4.24e-05	0.000413414	gi|255570809|ref|XP_002526357.1|/1.36552e-21/conserved hypothetical protein [Ricinus communis]
Unigene9761	20	70	4.54	15.62	1.78263	3.44053	1.09e-07	1.56e-06	gi|224131672|ref|XP_002321149.1|/1.45976e-77/glycosyl hydrolase family 9 [Populus trichocarpa]
CL2404.Contig2	275	959	62.36	214.05	1.77926	3.43249	7.21e-87	8.33e-85	gi|357481555|ref|XP_003611063.1|/4.51019e-94/40S ribosomal protein S10-like protein [Medicago truncatula]
Unigene817	665	2303	150.79	514.02	1.76928	3.40885	2.3e-204	6.09e-202	gi|255536899|ref|XP_002509516.1|/3.03585e-142/B2 protein, putative [Ricinus communis]
Unigene5239	26	90	5.9	20.09	1.76769	3.40508	2.03e-09	3.46e-08	gi|357475047|ref|XP_003607809.1|/8.70757e-06/hypothetical protein MTR_4g083140 [Medicago truncatula]
Unigene2346	135	465	30.61	103.79	1.76159	3.39072	1.95e-42	1.24e-40	gi|225450464|ref|XP_002280159.1|/2.68189e-07/PREDICTED: probable receptor-like protein kinase At2g42960 [Vitis vinifera]
Unigene1369	514	1769	116.55	394.84	1.76032	3.38773	2.46e-156	4.68e-154	gi|95020352|gb|AAY78952.3|/1.06163e-119/cellulose synthase CesA1 [Boehmeria nivea]
CL365.Contig1	16	55	3.63	12.28	1.75827	3.38292	3.3e-06	3.9e-05	gi|224116272|ref|XP_002331941.1|/1.95212e-67/predicted protein [Populus trichocarpa]
Unigene9261	32	110	7.26	24.55	1.75768	3.38154	3.88e-11	7.55e-10	gi|255586285|ref|XP_002533794.1|/0/conserved hypothetical protein [Ricinus communis]
Unigene2563	14	48	3.17	10.71	1.7564	3.37855	1.47e-05	0.000155999	gi|356527155|ref|XP_003532178.1|/2.46171e-154/PREDICTED: fasciclin-like arabinogalactan protein 1-like [Glycine max]
Unigene10996	18	61	4.08	13.62	1.73909	3.33824	1.16e-06	1.44e-05	gi|356575335|ref|XP_003555797.1|/2.07287e-14/PREDICTED: uncharacterized protein LOC100806666 [Glycine max]
Unigene11226	18	61	4.08	13.62	1.73909	3.33824	1.16e-06	1.44e-05	gi|356574462|ref|XP_003555366.1|/4.12427e-73/PREDICTED: transcription factor TCP19-like [Glycine max]
Unigene7063	36	122	8.16	27.23	1.73856	3.33701	4.98e-12	1.04e-10	gi|225437589|ref|XP_002270928.1|/3.07849e-163/PREDICTED: receptor-like serine/threonine-protein kinase ALE2 [Vitis vinifera]
Unigene7587	21	71	4.76	15.85	1.73545	3.32983	1.56e-07	2.19e-06	gi|255586434|ref|XP_002533862.1|/5.86622e-103/peptidyl-prolyl cis-trans isomerase, putative [Ricinus communis]
Unigene17228	37	125	8.39	27.9	1.73352	3.32539	2.98e-12	6.32e-11	gi|225465312|ref|XP_002269382.1|/1.3788e-26/PREDICTED: bifunctional dihydroflavonol 4-reductase/flavanone 4-reductase [Vitis vinifera]
CL496.Contig1	48	162	10.88	36.16	1.73272	3.32353	1.9e-15	4.98e-14	gi|255573905|ref|XP_002527871.1|/9.81973e-162/mitochondrial uncoupling protein, putative [Ricinus communis]
Unigene6013	32	108	7.26	24.11	1.73159	3.32094	9.24e-11	1.75e-09	gi|224071449|ref|XP_002303465.1|/5.43484e-25/predicted protein [Populus trichocarpa]
Unigene10788	16	54	3.63	12.05	1.73099	3.31956	5.13e-06	5.86e-05	-
Unigene9066	16	54	3.63	12.05	1.73099	3.31956	5.13e-06	5.86e-05	gi|255584994|ref|XP_002533208.1|/8.41172e-155/heat shock protein 70 (HSP70)-interacting protein, putative [Ricinus communis]
Unigene9275	14	47	3.17	10.49	1.72646	3.30915	2.29e-05	0.000235713	gi|255582700|ref|XP_002532128.1|/9.24886e-98/Glucose-6-phosphate/phosphate translocator 1, chloroplast precursor, putative [Ricinus communis]
Unigene2405	45	151	10.2	33.7	1.72418	3.30392	2.09e-14	5.08e-13	-
Unigene1377	74	248	16.78	55.35	1.72184	3.29857	1.09e-22	3.91e-21	gi|224087122|ref|XP_002308074.1|/1.65697e-80/predicted protein [Populus trichocarpa]
Unigene6367	55	184	12.47	41.07	1.71962	3.2935	3.47e-17	1e-15	gi|224062053|ref|XP_002300731.1|/0/predicted protein [Populus trichocarpa]
Unigene15582	42	140	9.52	31.25	1.71482	3.28256	2.29e-13	5.24e-12	-
CL4371.Contig1	106	353	24.04	78.79	1.71258	3.27745	2.05e-31	1.01e-29	-
CL3942.Contig2	113	376	25.62	83.92	1.71174	3.27557	2.51e-33	1.3e-31	gi|255583494|ref|XP_002532505.1|/4.46907e-73/40S ribosomal protein S11, putative [Ricinus communis]
CL1336.Contig1	37	123	8.39	27.45	1.71006	3.27175	7.04e-12	1.46e-10	gi|224135729|ref|XP_002322146.1|/0/predicted protein [Populus trichocarpa]
Unigene23302	25	83	5.67	18.53	1.70844	3.26808	1.94e-08	3.05e-07	-
Unigene16819	16	53	3.63	11.83	1.70441	3.25895	7.93e-06	8.78e-05	gi|255537655|ref|XP_002509894.1|/0/Na(+)/H(+) antiporter, putative [Ricinus communis]
Unigene3372	39	129	8.84	28.79	1.70345	3.25679	2.52e-12	5.38e-11	-
Unigene875	13	43	2.95	9.6	1.70232	3.25424	6.04e-05	0.000574037	gi|255082546|ref|XP_002504259.1|/2.03306e-11/predicted protein [Micromonas sp. RCC299]
CL508.Contig1	327	1081	74.15	241.28	1.70219	3.25394	6.37e-92	7.8e-90	gi|110005947|gb|ABG48509.1|/4.13376e-64/pollen profilin [Betula pendula]
Unigene8326	72	238	16.33	53.12	1.70173	3.25291	1.65e-21	5.78e-20	-
Unigene28162	20	66	4.54	14.73	1.69799	3.24449	6.26e-07	8.13e-06	-
Unigene1296	31	102	7.03	22.77	1.69554	3.23898	5.63e-10	1e-08	gi|224130474|ref|XP_002320846.1|/3.85171e-19/hypothetical protein POPTRDRAFT_572354 [Populus trichocarpa]
Unigene7082	1174	3853	266.21	859.98	1.69174	3.23046	0	0	-
CL2797.Contig1	313	1027	70.97	229.22	1.69145	3.22982	1.18e-86	1.36e-84	gi|351727653|ref|NP_001237424.1|/1.09887e-135/40S ribosomal protein SA [Glycine max]
Unigene1384	694	2277	157.36	508.22	1.69138	3.22966	8.32e-190	2e-187	gi|255561767|ref|XP_002521893.1|/5.43166e-44/lipid binding protein, putative [Ricinus communis]
Unigene9039	15	49	3.4	10.94	1.68601	3.21765	2.08e-05	0.0002155	gi|297733812|emb|CBI15059.3|/8.16376e-103/unnamed protein product [Vitis vinifera]
Unigene1180	16	52	3.63	11.61	1.67733	3.19835	1.22e-05	0.000131845	gi|356555674|ref|XP_003546155.1|/4.51136e-151/PREDICTED: putative lactoylglutathione lyase-like [Glycine max]
CL1443.Contig3	87	282	19.73	62.94	1.67359	3.19007	1.2e-24	4.67e-23	gi|225443962|ref|XP_002280109.1|/0/PREDICTED: uncharacterized membrane protein C24H6.13-like [Vitis vinifera]
Unigene4247	42	136	9.52	30.35	1.67266	3.18803	1.25e-12	2.73e-11	gi|255548515|ref|XP_002515314.1|/3.41007e-38/conserved hypothetical protein [Ricinus communis]
Unigene223	14	45	3.17	10.04	1.6632	3.16719	5.46e-05	0.000522973	gi|255553839|ref|XP_002517960.1|/0/protein phosphatase-2c, putative [Ricinus communis]
Unigene20185	74	237	16.78	52.9	1.65653	3.15256	1.13e-20	3.86e-19	-
Unigene5212	25	80	5.67	17.86	1.65531	3.14991	6.99e-08	1.03e-06	gi|302141793|emb|CBI18996.3|/0/unnamed protein product [Vitis vinifera]
CL2595.Contig2	100	320	22.68	71.42	1.65491	3.14903	2.38e-27	1.03e-25	gi|356537397|ref|XP_003537214.1|/5.00513e-42/PREDICTED: 60S ribosomal protein L35-like [Glycine max]
Unigene844	97	310	21.99	69.19	1.65372	3.14643	1.67e-26	7.03e-25	gi|296086054|emb|CBI31495.3|/2.67272e-09/unnamed protein product [Vitis vinifera]
Unigene1787	176	561	39.91	125.21	1.64953	3.13731	1.66e-46	1.19e-44	gi|359270182|dbj|BAL27711.1|/1.09999e-60/actin like 1 [Prunus avium]
Unigene1758	150	477	34.01	106.47	1.64642	3.13055	1.11e-39	6.62e-38	gi|147773147|emb|CAN69297.1|/0/hypothetical protein VITISV_006943 [Vitis vinifera]
Unigene841	318	1010	72.11	225.43	1.64441	3.1262	5.7e-82	6.27e-80	gi|351722416|ref|NP_001238011.1|/4.03147e-67/uncharacterized protein LOC100499921 [Glycine max]
Unigene1090	600	1897	136.05	423.41	1.63792	3.11216	1.88e-151	3.39e-149	gi|224079704|ref|XP_002305919.1|/1.02518e-40/predicted protein [Populus trichocarpa]
Unigene876	371	1171	84.12	261.36	1.63552	3.10699	5.12e-94	6.4e-92	gi|308229792|gb|ADO24304.1|/5.07914e-143/putative xyloglucan endotransglucosylase/hydrolase [Gossypium hirsutum]
Unigene5577	14	44	3.17	9.82	1.63124	3.09779	8.38e-05	0.000774396	gi|297744840|emb|CBI38108.3|/2.16144e-67/unnamed protein product [Vitis vinifera]
Unigene10052	14	44	3.17	9.82	1.63124	3.09779	8.38e-05	0.000774004	gi|225444021|ref|XP_002281628.1|/2.38729e-50/PREDICTED: U3 small nucleolar RNA-interacting protein 2 isoform 1 [Vitis vinifera]
Unigene1069	34	107	7.71	23.88	1.631	3.09728	6.41e-10	1.14e-08	gi|224090025|ref|XP_002308911.1|/0/predicted protein [Populus trichocarpa]
Unigene9510	34	107	7.71	23.88	1.631	3.09728	6.41e-10	1.14e-08	gi|359478529|ref|XP_003632127.1|/1.49776e-38/PREDICTED: uncharacterized protein LOC100251809 isoform 1 [Vitis vinifera]
Unigene12964	29	91	6.58	20.31	1.62603	3.08663	1.32e-08	2.11e-07	-
Unigene2485	22	69	4.99	15.4	1.62582	3.08617	7.84e-07	1e-05	gi|359474555|ref|XP_002278066.2|/0/PREDICTED: probable ADP-ribosylation factor GTPase-activating protein AGD8-like [Vitis vinifera]
Unigene14911	22	69	4.99	15.4	1.62582	3.08617	7.84e-07	1e-05	-
Unigene6881	16	50	3.63	11.16	1.6203	3.07438	2.87e-05	0.000291532	gi|225424079|ref|XP_002282768.1|/1.98444e-40/PREDICTED: probable inactive leucine-rich repeat receptor-like protein kinase At1g66830 [Vitis vinifera]
CL3032.Contig1	17	53	3.85	11.83	1.61952	3.07273	1.68e-05	0.000177767	gi|225425436|ref|XP_002271815.1|/6.69652e-130/PREDICTED: ELMO domain-containing protein A-like [Vitis vinifera]
CL155.Contig1	602	1870	136.5	417.38	1.61246	3.05773	4.91e-146	8.38e-144	gi|356526310|ref|XP_003531761.1|/1.00025e-122/PREDICTED: 60S ribosomal protein L7-4-like [Glycine max]
Unigene868	328	1017	74.37	226.99	1.60984	3.05217	4.35e-80	4.59e-78	gi|224077760|ref|XP_002305397.1|/1.38798e-74/predicted protein [Populus trichocarpa]
Unigene2078	72	223	16.33	49.77	1.60775	3.04776	8.58e-19	2.66e-17	gi|359479465|ref|XP_002270966.2|/3.10748e-87/PREDICTED: histone deacetylase HDT1-like [Vitis vinifera]
Unigene8317	45	139	10.2	31.02	1.60463	3.04118	3.23e-12	6.81e-11	gi|225469220|ref|XP_002264753.1|/7.39219e-35/PREDICTED: uncharacterized protein LOC100262463 [Vitis vinifera]
Unigene1441	79	244	17.91	54.46	1.60443	3.04076	2.36e-20	7.95e-19	gi|224127574|ref|XP_002320108.1|/1.30796e-39/predicted protein [Populus trichocarpa]
Unigene26258	47	145	10.66	32.36	1.602	3.03565	1.15e-12	2.51e-11	-
Unigene1371	2063	6341	467.79	1415.3	1.59717	3.0255	0	0	-
CL4131.Contig1	15	46	3.4	10.27	1.59483	3.02059	7.47e-05	0.000698156	gi|225462179|ref|XP_002266949.1|/0/PREDICTED: uncharacterized protein LOC100255982 [Vitis vinifera]
Unigene2651	47	144	10.66	32.14	1.59216	3.01501	1.73e-12	3.73e-11	gi|225443272|ref|XP_002273552.1|/0/PREDICTED: d-3-phosphoglycerate dehydrogenase, chloroplastic-like [Vitis vinifera]
Unigene1118	695	2128	157.59	474.97	1.59166	3.01396	7.31e-163	1.45e-160	gi|302141727|emb|CBI18930.3|/6.82595e-114/unnamed protein product [Vitis vinifera]
CL2938.Contig2	167	510	37.87	113.83	1.58775	3.00581	2.98e-40	1.8e-38	gi|224122176|ref|XP_002318770.1|/0/predicted protein [Populus trichocarpa]
Unigene3001	58	177	13.15	39.51	1.58716	3.00456	5.9e-15	1.48e-13	gi|225442559|ref|XP_002284282.1|/1.9799e-115/PREDICTED: auxin-responsive protein IAA27-like isoform 1 [Vitis vinifera]
CL2874.Contig3	40	122	9.07	27.23	1.58602	3.00221	9.79e-11	1.85e-09	gi|307101700|gb|ADN32815.1|/1.64131e-121/sieve element occlusion a [Malus x domestica]
Unigene11114	40	122	9.07	27.23	1.58602	3.00221	9.79e-11	1.85e-09	gi|224096772|ref|XP_002310730.1|/2.74652e-144/predicted protein [Populus trichocarpa]
Unigene7196	22	67	4.99	14.95	1.58303	2.99599	1.8e-06	2.21e-05	gi|18402837|ref|NP_565733.1|/0/DNA repair protein RAD50 [Arabidopsis thaliana]
Unigene2138	25	76	5.67	16.96	1.58072	2.99118	3.71e-07	4.98e-06	gi|356544316|ref|XP_003540599.1|/9.50786e-106/PREDICTED: RNA-binding protein 38-like [Glycine max]
Unigene5905	33	100	7.48	22.32	1.57723	2.98396	5.62e-09	9.27e-08	gi|356564359|ref|XP_003550422.1|/2.87918e-108/PREDICTED: HVA22-like protein i-like [Glycine max]
Unigene27306	130	391	29.48	87.27	1.56575	2.96031	1.2e-30	5.8e-29	-
Unigene3757	30	90	6.8	20.09	1.56287	2.95441	4.05e-08	6.14e-07	gi|356546116|ref|XP_003541477.1|/0/PREDICTED: uncharacterized protein LOC100800468 [Glycine max]
Unigene14794	24	72	5.44	16.07	1.56269	2.95404	9.47e-07	1.2e-05	-
Unigene15323	21	63	4.76	14.06	1.56256	2.95378	4.62e-06	5.31e-05	-
Unigene18743	21	63	4.76	14.06	1.56256	2.95378	4.62e-06	5.31e-05	gi|297736604|emb|CBI25475.3|/2.36846e-10/unnamed protein product [Vitis vinifera]
CL3188.Contig2	18	54	4.08	12.05	1.56239	2.95343	2.28e-05	0.000234539	gi|255544260|ref|XP_002513192.1|/1.07823e-108/60S ribosomal protein L6, putative [Ricinus communis]
Unigene19909	52	156	11.79	34.82	1.56235	2.95335	4.4e-13	9.91e-12	-
CL3646.Contig1	84	252	19.05	56.25	1.56206	2.95276	3.08e-20	1.02e-18	gi|359481051|ref|XP_002270570.2|/8.8779e-23/PREDICTED: E3 ubiquitin-protein ligase RHF2A-like [Vitis vinifera]
Unigene3087	44	132	9.98	29.46	1.56165	2.9519	2.77e-11	5.45e-10	gi|356553034|ref|XP_003544863.1|/0/PREDICTED: uncharacterized protein LOC100781040 [Glycine max]
Unigene2932	155	462	35.15	103.12	1.55273	2.93371	1.68e-35	9.12e-34	gi|224061069|ref|XP_002300343.1|/2.83775e-28/predicted protein [Populus trichocarpa]
Unigene2001	49	146	11.11	32.59	1.55257	2.93339	3.11e-12	6.56e-11	gi|166865122|gb|ABZ01816.1|/1.99949e-175/cinnamyl alcohol dehydrogenase [Gossypium hirsutum]
Unigene3531	99	295	22.45	65.84	1.55225	2.93274	3.11e-23	1.14e-21	gi|356521768|ref|XP_003529523.1|/0/PREDICTED: coatomer subunit beta-1-like [Glycine max]
Unigene9996	36	107	8.16	23.88	1.54916	2.92647	2.65e-09	4.45e-08	gi|255585255|ref|XP_002533328.1|/3.2462e-100/protein with unknown function [Ricinus communis]
Unigene3196	101	300	22.9	66.96	1.54795	2.92402	1.66e-23	6.2e-22	gi|224132234|ref|XP_002328218.1|/0/predicted protein [Populus trichocarpa]
CL94.Contig2	184	546	41.72	121.87	1.54653	2.92114	2.05e-41	1.27e-39	gi|159895659|gb|ABX10440.1|/0/3-ketoacyl-CoA synthase 10 [Gossypium hirsutum]
Unigene18193	30	89	6.8	19.86	1.54626	2.92059	6.08e-08	9e-07	gi|297810653|ref|XP_002873210.1|/2.12191e-28/hypothetical protein ARALYDRAFT_487340 [Arabidopsis lyrata subsp. lyrata]
CL3693.Contig1	28	83	6.35	18.53	1.54503	2.91811	1.74e-07	2.42e-06	gi|225437308|ref|XP_002267192.1|/5.58875e-151/PREDICTED: dol-P-Man:Man(5)GlcNAc(2)-PP-Dol alpha-1,3-mannosyltransferase [Vitis vinifera]
Unigene16226	29	86	6.58	19.2	1.54495	2.91793	1.03e-07	1.48e-06	-
Unigene8047	50	148	11.34	33.03	1.54236	2.9127	2.76e-12	5.89e-11	-
Unigene1783	55	162	12.47	36.16	1.53593	2.89976	3.11e-13	7.07e-12	gi|255581753|ref|XP_002531678.1|/1.31129e-179/adenosine kinase, putative [Ricinus communis]
Unigene2477	18	53	4.08	11.83	1.53581	2.89951	3.43e-05	0.000342266	gi|359386152|gb|AEV43365.1|/1.24981e-148/poly A-binding protein 2 [Citrus sinensis]
CL3112.Contig1	123	362	27.89	80.8	1.53461	2.8971	1.04e-27	4.56e-26	gi|356539454|ref|XP_003538213.1|/0/PREDICTED: beta-galactosidase 8-like [Glycine max]
CL1631.Contig1	33	97	7.48	21.65	1.53326	2.89439	1.89e-08	2.97e-07	gi|378407816|gb|AFB83349.1|/6.20612e-71/actin 2 [Medicago sativa]
Unigene669	31	91	7.03	20.31	1.53059	2.88905	5.39e-08	8.01e-07	gi|326500174|dbj|BAJ86200.1|/2.88047e-56/predicted protein [Hordeum vulgare subsp. vulgare]
CL3375.Contig2	576	1680	130.61	374.97	1.52151	2.87091	6.97e-121	1.03e-118	gi|359806537|ref|NP_001241005.1|/6.40031e-134/uncharacterized protein LOC100805519 [Glycine max]
CL3831.Contig1	539	1569	122.22	350.2	1.5187	2.86532	1.02e-112	1.41e-110	gi|224129430|ref|XP_002320584.1|/0/predicted protein [Populus trichocarpa]
Unigene14066	23	67	5.22	14.95	1.51802	2.86398	3.61e-06	4.26e-05	-
CL3898.Contig3	22	64	4.99	14.28	1.51688	2.86172	6.14e-06	6.97e-05	gi|224130294|ref|XP_002328574.1|/5.15957e-159/predicted protein [Populus trichocarpa]
Unigene5038	59	171	13.38	38.17	1.51236	2.85277	1.29e-13	3.01e-12	gi|224138062|ref|XP_002322720.1|/1.31258e-171/predicted protein [Populus trichocarpa]
Unigene15881	17	49	3.85	10.94	1.50668	2.84156	8.79e-05	0.00080814	gi|359485440|ref|XP_002274917.2|/1.1513e-36/PREDICTED: dihydroorotase, mitochondrial-like [Vitis vinifera]
Unigene3951	17	49	3.85	10.94	1.50668	2.84156	8.79e-05	0.000807734	-
Unigene3934	60	173	13.61	38.61	1.50431	2.83688	1.14e-13	2.68e-12	gi|356564011|ref|XP_003550250.1|/0/PREDICTED: aspartyl-tRNA synthetase, cytoplasmic-like [Glycine max]
Unigene4128	48	138	10.88	30.8	1.50125	2.83088	3.8e-11	7.45e-10	gi|255564442|ref|XP_002523217.1|/0/conserved hypothetical protein [Ricinus communis]
Unigene17982	47	135	10.66	30.13	1.49899	2.82645	6.38e-11	1.22e-09	-
Unigene7096	31	89	7.03	19.86	1.49827	2.82504	1.2e-07	1.7e-06	gi|224106289|ref|XP_002314114.1|/0/anthranilate synthase, alpha subunit 2 [Populus trichocarpa]
Unigene2893	112	321	25.4	71.65	1.49614	2.82087	6.68e-24	2.54e-22	gi|225434508|ref|XP_002278392.1|/1.33727e-178/PREDICTED: probable LRR receptor-like serine/threonine-protein kinase At5g45840-like [Vitis vinifera]
Unigene1747	176	504	39.91	112.49	1.49497	2.81859	1.41e-36	7.97e-35	gi|224071579|ref|XP_002303525.1|/6.95348e-180/predicted protein [Populus trichocarpa]
Unigene2817	196	560	44.44	124.99	1.49188	2.81256	2.49e-40	1.52e-38	gi|225436253|ref|XP_002272730.1|/0/PREDICTED: probable methylenetetrahydrofolate reductase-like [Vitis vinifera]
Unigene1116	20	57	4.54	12.72	1.48633	2.80176	2.65e-05	0.00027109	gi|115470525|ref|NP_001058861.1|/8.49307e-08/Os07g0139600 [Oryza sativa Japonica Group]
Unigene2923	26	74	5.9	16.52	1.48543	2.8	1.65e-06	2.03e-05	gi|255568780|ref|XP_002525361.1|/0/polygalacturonase, putative [Ricinus communis]
Unigene12951	70	199	15.87	44.42	1.48491	2.79899	3.17e-15	8.15e-14	-
Unigene8618	38	108	8.62	24.11	1.48387	2.79698	6.82e-09	1.12e-07	gi|225434716|ref|XP_002281136.1|/0/PREDICTED: cytosolic enolase 3-like [Vitis vinifera]
Unigene1567	44	125	9.98	27.9	1.48315	2.79559	4.47e-10	8.05e-09	gi|284520976|gb|ADB93063.1|/5.38577e-74/universal stress protein [Jatropha curcas]
Unigene4999	43	122	9.75	27.23	1.48172	2.79282	7.51e-10	1.33e-08	gi|225439433|ref|XP_002265850.1|/2.4758e-68/PREDICTED: uncharacterized protein LOC100252319 [Vitis vinifera]
Unigene11652	24	68	5.44	15.18	1.48049	2.79044	4.73e-06	5.42e-05	gi|225462945|ref|XP_002267888.1|/8.46818e-109/PREDICTED: uncharacterized protein LOC100248804 [Vitis vinifera]
Unigene10280	18	51	4.08	11.38	1.47986	2.78922	7.69e-05	0.000716982	gi|302143417|emb|CBI21978.3|/3.18066e-131/unnamed protein product [Vitis vinifera]
Unigene3029	47	133	10.66	29.69	1.47777	2.78518	1.4e-10	2.6e-09	gi|225426494|ref|XP_002277461.1|/2.01309e-32/PREDICTED: uncharacterized protein LOC100253102 [Vitis vinifera]
Unigene2338	123	348	27.89	77.67	1.47761	2.78487	2.46e-25	9.82e-24	gi|357480003|ref|XP_003610287.1|/0/Heat-shock protein [Medicago truncatula]
Unigene4638	117	331	26.53	73.88	1.47756	2.78477	3.59e-24	1.38e-22	gi|255550251|ref|XP_002516176.1|/5.28836e-34/conserved hypothetical protein [Ricinus communis]
Unigene1028	749	2114	169.84	471.84	1.47412	2.77814	9.37e-145	1.58e-142	-
Unigene8529	28	79	6.35	17.63	1.4732	2.77638	8.55e-07	1.09e-05	gi|224056234|ref|XP_002298768.1|/8.16585e-28/predicted protein [Populus trichocarpa]
Unigene8214	22	62	4.99	13.84	1.47173	2.77355	1.36e-05	0.00014532	gi|255582020|ref|XP_002531807.1|/9.44914e-121/metal ion transporter, putative [Ricinus communis]
Unigene5085	88	247	19.95	55.13	1.46645	2.76341	3.13e-18	9.57e-17	gi|255567082|ref|XP_002524523.1|/9.36682e-162/Gamma-glutamyl hydrolase precursor, putative [Ricinus communis]
Unigene6279	31	87	7.03	19.42	1.46595	2.76245	2.63e-07	3.6e-06	gi|356568455|ref|XP_003552426.1|/7.80102e-46/PREDICTED: RING-H2 finger protein ATL68-like [Glycine max]
Unigene7676	26	73	5.9	16.29	1.4652	2.76102	2.45e-06	2.94e-05	gi|255553905|ref|XP_002517993.1|/0/vacuolar membrane protein pep3, putative [Ricinus communis]
Unigene1421	333	933	75.51	208.24	1.46351	2.75778	3.02e-64	2.77e-62	gi|224124642|ref|XP_002330074.1|/1.24485e-35/predicted protein [Populus trichocarpa]
Unigene5201	30	84	6.8	18.75	1.46328	2.75735	4.44e-07	5.89e-06	gi|224117846|ref|XP_002331646.1|/1.92113e-70/predicted protein [Populus trichocarpa]
Unigene16342	60	168	13.61	37.5	1.46222	2.75533	8e-13	1.77e-11	-
Unigene4815	60	168	13.61	37.5	1.46222	2.75533	8e-13	1.76e-11	gi|225423985|ref|XP_002282642.1|/7.78493e-89/PREDICTED: uncharacterized protein LOC100243921 [Vitis vinifera]
CL863.Contig2	20	56	4.54	12.5	1.46116	2.7533	3.94e-05	0.000387035	gi|224069226|ref|XP_002302931.1|/2.13942e-157/predicted protein [Populus trichocarpa]
CL129.Contig1	54	151	12.24	33.7	1.46115	2.75327	1.2e-11	2.43e-10	gi|147784740|emb|CAN74796.1|/0/hypothetical protein VITISV_000290 [Vitis vinifera]
Unigene1276	184	514	41.72	114.72	1.45931	2.74976	5.22e-36	2.88e-34	gi|195976673|dbj|BAG68575.1|/0/arginine decarboxylase [Prunus persica]
Unigene4563	63	176	14.29	39.28	1.45879	2.74878	2.51e-13	5.75e-12	gi|356568927|ref|XP_003552659.1|/1.42097e-148/PREDICTED: uncharacterized protein LOC100815356 [Glycine max]
Unigene4789	29	81	6.58	18.08	1.45824	2.74772	7.49e-07	9.64e-06	gi|225436791|ref|XP_002268903.1|/7.42803e-53/PREDICTED: uncharacterized protein LOC100254601 [Vitis vinifera]
CL562.Contig5	95	265	21.54	59.15	1.45736	2.74605	2.75e-19	8.81e-18	gi|255569484|ref|XP_002525709.1|/0/5-methyltetrahydropteroyltriglutamate--homocysteine methyltransferase, putative [Ricinus communis]
Unigene9008	421	1170	95.46	261.14	1.45186	2.7356	3.58e-79	3.76e-77	gi|356544596|ref|XP_003540735.1|/5.2713e-18/PREDICTED: 60S ribosomal protein L7a-like [Glycine max]
CL5478.Contig2	1205	3329	273.23	743.03	1.4433	2.71943	8.53e-220	2.47e-217	gi|224060423|ref|XP_002300192.1|/1.02717e-134/predicted protein [Populus trichocarpa]
Unigene9073	67	185	15.19	41.29	1.44267	2.71824	1.01e-13	2.39e-12	gi|255585299|ref|XP_002533348.1|/5.78046e-132/dihydrodipicolinate reductase, putative [Ricinus communis]
Unigene4706	63	174	14.29	38.84	1.44254	2.71798	5.4e-13	1.21e-11	-
Unigene7332	37	102	8.39	22.77	1.44039	2.71395	3.68e-08	5.58e-07	gi|255548744|ref|XP_002515428.1|/0/DNA-directed RNA polymerase subunit, putative [Ricinus communis]
Unigene982	821	2260	186.16	504.43	1.43811	2.70966	4.64e-149	8.14e-147	gi|359476741|ref|XP_003631881.1|/1.49874e-24/PREDICTED: 60S ribosomal protein L38-like [Vitis vinifera]
Unigene6219	31	85	7.03	18.97	1.43212	2.69844	5.71e-07	7.46e-06	gi|255580051|ref|XP_002530859.1|/3.76371e-91/conserved hypothetical protein [Ricinus communis]
Unigene7039	46	126	10.43	28.12	1.43086	2.69607	1.1e-09	1.91e-08	gi|297745972|emb|CBI16028.3|/1.16089e-36/unnamed protein product [Vitis vinifera]
CL1404.Contig1	138	377	31.29	84.15	1.42726	2.68936	5.19e-26	2.12e-24	gi|255549832|ref|XP_002515967.1|/0/malic enzyme, putative [Ricinus communis]
Unigene4218	52	142	11.79	31.69	1.42646	2.68787	1.06e-10	1.99e-09	gi|225456483|ref|XP_002280872.1|/5.67995e-133/PREDICTED: magnesium-protoporphyrin O-methyltransferase [Vitis vinifera]
Unigene4726	33	90	7.48	20.09	1.42537	2.68583	2.95e-07	4.02e-06	gi|224054286|ref|XP_002298184.1|/2.48551e-44/predicted protein [Populus trichocarpa]
Unigene1851	22	60	4.99	13.39	1.42404	2.68337	2.98e-05	0.000301657	gi|359486347|ref|XP_002274385.2|/0/PREDICTED: uroporphyrinogen decarboxylase, chloroplastic-like [Vitis vinifera]
Unigene9839	22	60	4.99	13.39	1.42404	2.68337	2.98e-05	0.00030149	gi|224053765|ref|XP_002297968.1|/3.37125e-45/predicted protein [Populus trichocarpa]
Unigene8040	78	212	17.69	47.32	1.41952	2.67496	3.51e-15	9e-14	gi|255565701|ref|XP_002523840.1|/8.45801e-141/expressed protein, putative [Ricinus communis]
Unigene895	299	812	67.8	181.24	1.41854	2.67316	1.19e-53	9.37e-52	gi|357496579|ref|XP_003618578.1|/1.05035e-28/30S ribosomal protein S28e [Medicago truncatula]
Unigene2678	73	198	16.55	44.19	1.41689	2.67009	3.11e-14	7.5e-13	gi|225424881|ref|XP_002269144.1|/3.68028e-131/PREDICTED: uncharacterized protein LOC100248339 [Vitis vinifera]
CL1550.Contig1	122	330	27.66	73.66	1.41308	2.66305	1.22e-22	4.36e-21	gi|225442685|ref|XP_002280072.1|/0/PREDICTED: uncharacterized protein LOC100256571 [Vitis vinifera]
Unigene7047	27	73	6.12	16.29	1.41238	2.66176	4.63e-06	5.32e-05	gi|359479838|ref|XP_002270509.2|/3.3143e-138/PREDICTED: cohesin subunit SA-1-like [Vitis vinifera]
Unigene6206	27	73	6.12	16.29	1.41238	2.66176	4.63e-06	5.31e-05	gi|359489837|ref|XP_003633983.1|/5.3067e-179/PREDICTED: uncharacterized protein LOC100255153 [Vitis vinifera]
Unigene3419	79	213	17.91	47.54	1.40838	2.65438	4.46e-15	1.14e-13	gi|255574761|ref|XP_002528288.1|/4.40994e-177/conserved hypothetical protein [Ricinus communis]
CL2753.Contig1	23	62	5.22	13.84	1.40672	2.65134	2.59e-05	0.000265152	gi|359489543|ref|XP_002280994.2|/2.96728e-174/PREDICTED: UDP-glucuronate 4-epimerase 3-like [Vitis vinifera]
Unigene7764	29	78	6.58	17.41	1.40376	2.6459	2.38e-06	2.87e-05	gi|356533291|ref|XP_003535199.1|/4.17343e-87/PREDICTED: GRAM domain-containing protein 1A-like [Glycine max]
Unigene10707	35	94	7.94	20.98	1.4018	2.64232	2.23e-07	3.07e-06	gi|224101053|ref|XP_002334311.1|/3.63711e-146/predicted protein [Populus trichocarpa]
Unigene10342	53	142	12.02	31.69	1.39859	2.63644	1.97e-10	3.62e-09	-
Unigene5529	28	75	6.35	16.74	1.39847	2.63622	4.02e-06	4.69e-05	gi|225434863|ref|XP_002280661.1|/0/PREDICTED: protein TOC75-3, chloroplastic-like [Vitis vinifera]
Unigene4270	28	75	6.35	16.74	1.39847	2.63622	4.02e-06	4.68e-05	gi|359483949|ref|XP_002263658.2|/3.04407e-85/PREDICTED: ferredoxin--NADP reductase, root isozyme, chloroplastic-like [Vitis vinifera]
Unigene2103	121	324	27.44	72.32	1.39811	2.63557	6.18e-22	2.18e-20	gi|225440890|ref|XP_002282641.1|/1.50555e-88/PREDICTED: 60S ribosomal protein L10a-1-like [Vitis vinifera]
Unigene1394	117	313	26.53	69.86	1.39684	2.63325	3.25e-21	1.13e-19	gi|297745731|emb|CBI15787.3|/1.04289e-52/unnamed protein product [Vitis vinifera]
Unigene7365	40	107	9.07	23.88	1.39663	2.63286	3.56e-08	5.42e-07	gi|225452021|ref|XP_002280181.1|/0/PREDICTED: probable dolichyl pyrophosphate Man9GlcNAc2 alpha-1,3-glucosyltransferase [Vitis vinifera]
Unigene7563	21	56	4.76	12.5	1.39289	2.62605	7.45e-05	0.000696577	gi|225464329|ref|XP_002271869.1|/6.47753e-45/PREDICTED: putative UDP-sugar transporter DDB_G0278631 [Vitis vinifera]
Unigene27647	21	56	4.76	12.5	1.39289	2.62605	7.45e-05	0.000696221	-
Unigene22169	21	56	4.76	12.5	1.39289	2.62605	7.45e-05	0.000695864	gi|255563554|ref|XP_002522779.1|/3.79673e-16/cellulose synthase, putative [Ricinus communis]
Unigene7396	24	64	5.44	14.28	1.39232	2.625	2.24e-05	0.000231096	gi|225449032|ref|XP_002273327.1|/0/PREDICTED: dolichyl-diphosphooligosaccharide--protein glycosyltransferase subunit 1 [Vitis vinifera]
Unigene12519	147	392	33.33	87.49	1.3923	2.62496	4.71e-26	1.94e-24	-
Unigene1750	93	248	21.09	55.35	1.39202	2.62447	4.81e-17	1.38e-15	gi|224125184|ref|XP_002329914.1|/2.16282e-63/predicted protein [Populus trichocarpa]
Unigene6830	35	93	7.94	20.76	1.3866	2.61461	3.26e-07	4.4e-06	gi|359488974|ref|XP_002277161.2|/6.59441e-85/PREDICTED: ribosome assembly protein C18.05c [Vitis vinifera]
Unigene5274	93	247	21.09	55.13	1.38628	2.61404	6.97e-17	1.96e-15	gi|255571718|ref|XP_002526802.1|/0/conserved hypothetical protein [Ricinus communis]
Unigene2175	272	722	61.68	161.15	1.38553	2.61268	2.78e-46	1.98e-44	gi|297820124|ref|XP_002877945.1|/1.93177e-36/40S ribosomal protein S21 [Arabidopsis lyrata subsp. lyrata]
Unigene5412	29	77	6.58	17.19	1.38541	2.61246	3.48e-06	4.11e-05	gi|300793618|tpg|DAA33872.1|/7.30464e-118/TPA_inf: aquaporin TIP4;1 [Gossypium hirsutum]
CL353.Contig1	23	61	5.22	13.62	1.3836	2.6092	3.79e-05	0.000374157	gi|225439920|ref|XP_002275244.1|/0/PREDICTED: L-type lectin-domain containing receptor kinase VIII.1 [Vitis vinifera]
Unigene1642	165	437	37.41	97.54	1.38257	2.60732	1.44e-28	6.5e-27	gi|357514783|ref|XP_003627680.1|/1.20567e-50/NADH dehydrogenase [Medicago truncatula]
Unigene12037	28	74	6.35	16.52	1.37939	2.60157	5.87e-06	6.67e-05	gi|224116254|ref|XP_002317252.1|/4.07857e-100/predicted protein [Populus trichocarpa]
Unigene270	28	74	6.35	16.52	1.37939	2.60157	5.87e-06	6.67e-05	gi|225432728|ref|XP_002282919.1|/0/PREDICTED: probable RNA helicase SDE3 [Vitis vinifera]
Unigene417	116	304	26.3	67.85	1.36729	2.57985	4.92e-20	1.62e-18	gi|1587991|prf||2207399A/3.0425e-114/AL1 protein
Unigene1402	21	55	4.76	12.28	1.36728	2.57983	0.000108965	0.000987551	gi|225424564|ref|XP_002285352.1|/0/PREDICTED: T-complex protein 1 subunit epsilon [Vitis vinifera]
Unigene1343	100	262	22.68	58.48	1.36652	2.57848	1.81e-17	5.31e-16	gi|225448095|ref|XP_002276595.1|/2.27938e-108/PREDICTED: mRNA turnover protein 4 homolog [Vitis vinifera]
Unigene30372	31	81	7.03	18.08	1.3628	2.57183	2.6e-06	3.11e-05	-
Unigene3533	116	303	26.3	67.63	1.3626	2.57148	7.08e-20	2.32e-18	gi|224080986|ref|XP_002306254.1|/0/white-brown-complex ABC transporter family [Populus trichocarpa]
Unigene6817	28	73	6.35	16.29	1.35916	2.56535	8.54e-06	9.42e-05	gi|225457937|ref|XP_002273919.1|/5.47924e-80/PREDICTED: 60S ribosomal protein L24, mitochondrial [Vitis vinifera]
Unigene8538	47	122	10.66	27.23	1.35299	2.55441	9e-09	1.46e-07	gi|255573975|ref|XP_002527905.1|/0/pentatricopeptide repeat-containing protein, putative [Ricinus communis]
Unigene15981	37	96	8.39	21.43	1.35289	2.55423	3.54e-07	4.76e-06	gi|14030876|gb|AAK52082.1|/1.26057e-06/nuclease [Nicotiana tabacum]
CL743.Contig3	123	319	27.89	71.2	1.35213	2.55289	1.27e-20	4.32e-19	gi|307135851|gb|ADN33720.1|/0/adenine nucleotide translocator [Cucumis melo subsp. melo]
Unigene14068	24	62	5.44	13.84	1.34717	2.54412	4.76e-05	0.000461973	gi|255568675|ref|XP_002525309.1|/6.98375e-167/receptor protein kinase, putative [Ricinus communis]
Unigene10188	29	75	6.58	16.74	1.34714	2.54407	7.36e-06	8.22e-05	gi|224105969|ref|XP_002313998.1|/2.65776e-58/predicted protein [Populus trichocarpa]
Unigene1078	132	341	29.93	76.11	1.34649	2.54293	8.27e-22	2.9e-20	gi|224055195|ref|XP_002298432.1|/0/cellulose synthase [Populus trichocarpa]
Unigene3349	31	80	7.03	17.86	1.34514	2.54054	3.77e-06	4.43e-05	gi|351726936|ref|NP_001238423.1|/3.60558e-131/14-3-3 protein SGF14e [Glycine max]
Unigene2190	38	98	8.62	21.87	1.34319	2.53712	3.05e-07	4.16e-06	gi|255554204|ref|XP_002518142.1|/0/potassium channel beta, putative [Ricinus communis]
Unigene5406	33	85	7.48	18.97	1.34261	2.5361	1.94e-06	2.37e-05	gi|255538544|ref|XP_002510337.1|/1.98754e-110/rnf5, putative [Ricinus communis]
Unigene1281	239	615	54.19	137.27	1.34092	2.53312	8.18e-38	4.73e-36	gi|13430182|gb|AAK25758.1|AF334838_1/1.40274e-75/ribosomal protein L17 [Castanea sativa]
Unigene3067	144	370	32.65	82.58	1.33871	2.52925	2.45e-23	9.05e-22	gi|255553426|ref|XP_002517754.1|/1.8554e-96/acetyltransferase complex ard1 subunit, putative [Ricinus communis]
Unigene600	2065	5306	468.24	1184.29	1.3387	2.52924	0	0	gi|224057968|ref|XP_002299414.1|/7.96041e-93/hypothetical protein POPTRDRAFT_709002 [Populus trichocarpa]
CL3550.Contig1	69	177	15.65	39.51	1.33606	2.5246	6.64e-12	1.38e-10	gi|225449380|ref|XP_002282422.1|/0/PREDICTED: mannose-1-phosphate guanylyltransferase 1 isoform 1 [Vitis vinifera]
Unigene11232	23	59	5.22	13.17	1.33513	2.52299	8.05e-05	0.000745853	gi|225459251|ref|XP_002285767.1|/2.37893e-137/PREDICTED: UDP-glycosyltransferase 85A3 [Vitis vinifera]
CL225.Contig2	419	1073	95.01	239.49	1.33381	2.52068	3.42e-64	3.1e-62	gi|351726138|ref|NP_001238140.1|/3.84544e-65/uncharacterized protein LOC100499673 [Glycine max]
CL1453.Contig1	32	82	7.26	18.3	1.3338	2.52066	3.25e-06	3.85e-05	gi|6015058|sp|O49169.1|EF1A_MANES/1.00061e-32/RecName: Full=Elongation factor 1-alpha; Short=EF-1-alpha
Unigene1189	25	64	5.67	14.28	1.33258	2.51852	4.09e-05	0.000400566	gi|225437537|ref|XP_002275765.1|/2.52455e-105/PREDICTED: GTP-binding protein SAR1A [Vitis vinifera]
Unigene778	289	739	65.53	164.94	1.33171	2.51702	1.2e-44	8.29e-43	gi|296084464|emb|CBI25023.3|/1.71261e-64/unnamed protein product [Vitis vinifera]
CL5026.Contig3	45	115	10.2	25.67	1.33151	2.51667	3.62e-08	5.5e-07	gi|13430186|gb|AAK25760.1|AF334840_1/6.31338e-58/ribosomal protein L33 [Castanea sativa]
Unigene4801	27	69	6.12	15.4	1.33133	2.51634	2.09e-05	0.000215962	gi|356560308|ref|XP_003548435.1|/0/PREDICTED: uncharacterized protein LOC100807455 [Glycine max]
Unigene10917	80	204	18.14	45.53	1.32764	2.50992	2.2e-13	5.04e-12	-
Unigene7670	33	84	7.48	18.75	1.32578	2.50668	2.79e-06	3.33e-05	gi|224109260|ref|XP_002315140.1|/1.13983e-100/predicted protein [Populus trichocarpa]
Unigene1127	408	1038	92.51	231.68	1.32445	2.50438	1.69e-61	1.5e-59	gi|118488943|gb|ABK96280.1|/1.98378e-60/unknown [Populus trichocarpa x Populus deltoides]
Unigene5392	96	244	21.77	54.46	1.32286	2.50161	1.2e-15	3.18e-14	gi|255552774|ref|XP_002517430.1|/5.82474e-43/BRASSINOSTEROID INSENSITIVE 1-associated receptor kinase 1 precursor, putative [Ricinus communis]
Unigene2610	39	99	8.84	22.1	1.32193	2.5	3.79e-07	5.07e-06	gi|255565380|ref|XP_002523681.1|/2.1691e-13/ubiquitin-conjugating enzyme e2S, putative [Ricinus communis]
Unigene2611	95	241	21.54	53.79	1.32032	2.49721	1.99e-15	5.19e-14	gi|255559601|ref|XP_002520820.1|/3.66656e-148/alpha-soluble nsf attachment protein, putative [Ricinus communis]
Unigene13282	38	96	8.62	21.43	1.31387	2.48608	6.34e-07	8.22e-06	gi|115434022|ref|NP_001041769.1|/4.13275e-11/Os01g0105300 [Oryza sativa Japonica Group]
Unigene3471	42	106	9.52	23.66	1.31342	2.48529	1.68e-07	2.35e-06	gi|351724801|ref|NP_001236814.1|/7.12878e-42/uncharacterized protein LOC100500613 [Glycine max]
CL3418.Contig1	171	431	38.77	96.2	1.3111	2.4813	4.02e-26	1.67e-24	gi|356558314|ref|XP_003547452.1|/4.70784e-77/PREDICTED: 60S ribosomal protein L23A-like [Glycine max]
CL5146.Contig1	54	136	12.24	30.35	1.31009	2.47958	3.2e-09	5.35e-08	gi|224135495|ref|XP_002327232.1|/9.36245e-104/predicted protein [Populus trichocarpa]
CL5239.Contig1	861	2167	195.23	483.67	1.30885	2.47744	3.92e-124	5.96e-122	gi|255587562|ref|XP_002534312.1|/7.778e-99/40S ribosomal protein S5, putative [Ricinus communis]
Unigene2155	64	161	14.51	35.93	1.30814	2.47622	1.2e-10	2.25e-09	gi|356525150|ref|XP_003531190.1|/4.38655e-93/PREDICTED: 60S ribosomal protein L17-2-like [Glycine max]
Unigene1946	150	377	34.01	84.15	1.307	2.47427	6.08e-23	2.22e-21	gi|225463408|ref|XP_002274043.1|/3.87866e-59/PREDICTED: programmed cell death protein 5-like [Vitis vinifera]
Unigene5495	100	251	22.68	56.02	1.30452	2.47002	9.52e-16	2.53e-14	gi|297744456|emb|CBI37718.3|/6.08831e-157/unnamed protein product [Vitis vinifera]
CL2685.Contig1	146	366	33.11	81.69	1.30289	2.46723	3.16e-22	1.12e-20	gi|225441732|ref|XP_002283137.1|/1.23342e-08/PREDICTED: uncharacterized protein LOC100255628 isoform 1 [Vitis vinifera]
Unigene688	30	75	6.8	16.74	1.29969	2.46176	1.32e-05	0.000141131	gi|297743261|emb|CBI36128.3|/2.57709e-53/unnamed protein product [Vitis vinifera]
Unigene8866	24	60	5.44	13.39	1.29948	2.4614	9.97e-05	0.000909422	gi|224074305|ref|XP_002304347.1|/2.09561e-148/predicted protein [Populus trichocarpa]
Unigene8842	32	80	7.26	17.86	1.29869	2.46006	6.73e-06	7.58e-05	gi|255561112|ref|XP_002521568.1|/1.58828e-50/phosphoric diester hydrolase, putative [Ricinus communis]
Unigene4221	38	95	8.62	21.2	1.2983	2.4594	9.09e-07	1.15e-05	gi|225451725|ref|XP_002276947.1|/0/PREDICTED: uncharacterized protein LOC100266999 [Vitis vinifera]
CL2809.Contig1	92	229	20.86	51.11	1.29287	2.45014	2.61e-14	6.33e-13	gi|16903144|gb|AAL30426.1|AF435089_1/3.15535e-129/beta-1,3-glucanase [Prunus persica]
CL947.Contig1	35	87	7.94	19.42	1.29033	2.44584	2.96e-06	3.52e-05	gi|6911549|emb|CAB72128.1|/0/heat shock protein 70 [Cucumis sativus]
CL4145.Contig1	29	72	6.58	16.07	1.28821	2.44225	2.21e-05	0.000227942	gi|359478210|ref|XP_002278183.2|/4.69722e-87/PREDICTED: uncharacterized protein LOC100264609 [Vitis vinifera]
CL2976.Contig1	38	94	8.62	20.98	1.28325	2.43387	1.3e-06	1.62e-05	gi|356551387|ref|XP_003544057.1|/1.51414e-143/PREDICTED: 40S ribosomal protein S4-1-like [Glycine max]
Unigene890	32	79	7.26	17.63	1.27999	2.42837	9.65e-06	0.000105475	gi|255562848|ref|XP_002522429.1|/9.0699e-61/60S ribosomal protein L34, putative [Ricinus communis]
Unigene6570	50	123	11.34	27.45	1.27539	2.42063	3.48e-08	5.31e-07	gi|224145164|ref|XP_002325549.1|/4.3915e-176/predicted protein [Populus trichocarpa]
Unigene4385	35	86	7.94	19.2	1.2739	2.41814	4.23e-06	4.91e-05	gi|297740221|emb|CBI30403.3|/7.87222e-164/unnamed protein product [Vitis vinifera]
Unigene1280	311	764	70.52	170.52	1.27384	2.41804	3.75e-43	2.45e-41	gi|356543154|ref|XP_003540028.1|/7.50222e-91/PREDICTED: uncharacterized protein LOC100779569 [Glycine max]
CL1279.Contig1	46	113	10.43	25.22	1.27383	2.41802	1.3e-07	1.85e-06	gi|255554448|ref|XP_002518263.1|/2.94095e-136/cation-transporting atpase plant, putative [Ricinus communis]
Unigene8269	66	162	14.97	36.16	1.27232	2.4155	2.56e-10	4.67e-09	gi|356543936|ref|XP_003540414.1|/0/PREDICTED: TBC1 domain family member 15-like [Glycine max]
Unigene6129	31	76	7.03	16.96	1.27054	2.41252	1.61e-05	0.000170462	gi|225449242|ref|XP_002280264.1|/8.31451e-58/PREDICTED: probable L-type lectin-domain containing receptor kinase S.7-like [Vitis vinifera]
Unigene7751	40	98	9.07	21.87	1.26978	2.41125	9.54e-07	1.21e-05	gi|255547067|ref|XP_002514591.1|/5.64624e-99/zinc finger protein, putative [Ricinus communis]
Unigene928	82	200	18.59	44.64	1.26381	2.40129	2.75e-12	5.87e-11	gi|356556406|ref|XP_003546517.1|/1.37316e-109/PREDICTED: 20 kDa chaperonin, chloroplastic-like [Glycine max]
Unigene2558	137	334	31.06	74.55	1.26315	2.40019	1.6e-19	5.17e-18	gi|189503705|gb|ACE06982.1|/0/obtusifoliol-14alpha-demethylase [Gossypium hirsutum]
Unigene24073	438	1068	99.32	238.38	1.26311	2.40012	7.14e-59	6.15e-57	-
Unigene3704	48	117	10.88	26.11	1.26292	2.39982	9.57e-08	1.38e-06	gi|256016311|gb|ACU56981.1|/0/importin alpha [Citrus sinensis]
Unigene5366	110	268	24.94	59.82	1.26217	2.39856	6.05e-16	1.63e-14	gi|297735098|emb|CBI17460.3|/5.10732e-109/unnamed protein product [Vitis vinifera]
CL5232.Contig1	682	1661	154.64	370.73	1.26146	2.39737	2.28e-90	2.74e-88	gi|225439342|ref|XP_002270170.1|/4.6543e-53/PREDICTED: ubiquitin-40S ribosomal protein S27a isoform 1 [Vitis vinifera]
Unigene957	81	197	18.37	43.97	1.25917	2.39358	4.53e-12	9.48e-11	gi|292668927|gb|ADE41118.1|/3.68773e-33/AP2 domain class transcription factor [Malus x domestica]
Unigene186	93	226	21.09	50.44	1.25801	2.39165	1.28e-13	2.99e-12	gi|255584969|ref|XP_002533196.1|/0/two-component sensor histidine kinase bacteria, putative [Ricinus communis]
Unigene8179	61	148	13.83	33.03	1.25598	2.38829	2.23e-09	3.78e-08	gi|296083596|emb|CBI23585.3|/0/unnamed protein product [Vitis vinifera]
CL2489.Contig3	1205	2922	273.23	652.18	1.25515	2.38693	2.64e-156	4.97e-154	gi|359481954|ref|XP_002283947.2|/2.18756e-80/PREDICTED: LOW QUALITY PROTEIN: 60S ribosomal protein L24 [Vitis vinifera]
Unigene12268	47	114	10.66	25.44	1.25489	2.38649	1.59e-07	2.22e-06	-
Unigene9804	66	160	14.97	35.71	1.25425	2.38544	5.15e-10	9.21e-09	-
Unigene7743	26	63	5.9	14.06	1.25281	2.38305	0.000104071	0.000945076	gi|255560731|ref|XP_002521379.1|/0/Phospholipid-transporting ATPase, putative [Ricinus communis]
Unigene21990	43	104	9.75	23.21	1.25127	2.38051	5.97e-07	7.78e-06	-
Unigene1335	120	290	27.21	64.73	1.2503	2.3789	6.62e-17	1.87e-15	gi|356545013|ref|XP_003540940.1|/1.13207e-19/PREDICTED: uncharacterized protein LOC100527703 [Glycine max]
Unigene2121	147	355	33.33	79.24	1.24941	2.37744	2.48e-20	8.35e-19	gi|62956018|gb|AAY23354.1|/1.75945e-153/3-ketoacyl-CoA reductase 1 [Gossypium hirsutum]
Unigene9579	27	65	6.12	14.51	1.24544	2.37092	8.86e-05	0.000813459	gi|343887299|dbj|BAK61845.1|/2.96937e-87/ankyrin repeat family protein [Citrus unshiu]
Unigene4426	32	77	7.26	17.19	1.24353	2.36777	1.96e-05	0.000203952	gi|359488185|ref|XP_002279980.2|/1.15424e-39/PREDICTED: HEAT repeat-containing protein 5B-like [Vitis vinifera]
CL4734.Contig1	32	77	7.26	17.19	1.24353	2.36777	1.96e-05	0.000203836	gi|359476346|ref|XP_002281160.2|/4.05321e-103/PREDICTED: thioredoxin-related transmembrane protein 2 [Vitis vinifera]
CL2776.Contig1	30	72	6.8	16.07	1.24076	2.36324	3.84e-05	0.000378241	gi|224096618|ref|XP_002310673.1|/0/predicted protein [Populus trichocarpa]
Unigene1155	95	228	21.54	50.89	1.24036	2.36258	1.87e-13	4.32e-12	gi|356531198|ref|XP_003534165.1|/6.12203e-94/PREDICTED: 40S ribosomal protein S7 [Glycine max]
Unigene1894	938	2243	212.69	500.63	1.23499	2.3538	1.82e-117	2.61e-115	gi|356501791|ref|XP_003519707.1|/2.08913e-22/PREDICTED: pentatricopeptide repeat-containing protein At1g09900-like [Glycine max]
Unigene188	46	110	10.43	24.55	1.23498	2.35379	3.72e-07	4.99e-06	gi|255555567|ref|XP_002518820.1|/0/gcn4-complementing protein, putative [Ricinus communis]
Unigene4967	113	270	25.62	60.26	1.23393	2.35207	1.51e-15	3.96e-14	-
Unigene6839	49	117	11.11	26.11	1.23274	2.35014	1.64e-07	2.29e-06	gi|302143104|emb|CBI20399.3|/0/unnamed protein product [Vitis vinifera]
Unigene1191	211	503	47.84	112.27	1.23068	2.34678	1.56e-27	6.79e-26	gi|255540363|ref|XP_002511246.1|/1.47938e-94/nucleoside diphosphate kinase, putative [Ricinus communis]
Unigene2914	45	107	10.2	23.88	1.22723	2.34118	6.16e-07	8.01e-06	gi|255540193|ref|XP_002511161.1|/4.6372e-112/Protein yrdA, putative [Ricinus communis]
CL1536.Contig1	40	95	9.07	21.2	1.22489	2.33738	2.72e-06	3.25e-05	gi|63253782|gb|AAY35063.1|/7.26309e-43/lectin KM+ [Artocarpus heterophyllus]
CL1056.Contig1	51	121	11.56	27.01	1.22435	2.33651	1.2e-07	1.71e-06	gi|4204761|gb|AAD11482.1|/2.09265e-142/peroxidase precursor, partial [Glycine max]
Unigene589	920	2183	208.61	487.24	1.22382	2.33565	8.83e-113	1.23e-110	gi|224107783|ref|XP_002314599.1|/2.39663e-76/predicted protein [Populus trichocarpa]
Unigene6650	30	71	6.8	15.85	1.22088	2.33088	5.45e-05	0.000522504	gi|255582036|ref|XP_002531815.1|/0/auxin:hydrogen symporter, putative [Ricinus communis]
CL2058.Contig2	38	90	8.62	20.09	1.22072	2.33063	5.3e-06	6.04e-05	gi|255545942|ref|XP_002514031.1|/6.50313e-89/AP-4 complex subunit mu-1, putative [Ricinus communis]
Unigene6104	69	163	15.65	36.38	1.21698	2.3246	9.02e-10	1.59e-08	gi|224054552|ref|XP_002298317.1|/0/predicted protein [Populus trichocarpa]
Unigene671	1806	4263	409.51	951.49	1.21629	2.32348	2.96e-216	8.19e-214	gi|351724429|ref|NP_001238081.1|/1.30498e-69/uncharacterized protein LOC100500181 precursor [Glycine max]
CL1453.Contig6	2642	6226	599.07	1389.63	1.2139	2.31965	0	0	gi|8778823|gb|AAF79822.1|AC026875_2/0/T6D22.2 [Arabidopsis thaliana]
Unigene946	288	678	65.3	151.33	1.21254	2.31746	9.69e-36	5.3e-34	gi|225470846|ref|XP_002266597.1|/1.54115e-95/PREDICTED: nascent polypeptide-associated complex subunit alpha-like [Vitis vinifera]
Unigene2961	34	80	7.71	17.86	1.21193	2.31647	2.01e-05	0.00020895	gi|359481568|ref|XP_002277884.2|/0/PREDICTED: uncharacterized protein LOC100248184 [Vitis vinifera]
CL3755.Contig2	80	188	18.14	41.96	1.20984	2.31312	5.79e-11	1.11e-09	gi|255579433|ref|XP_002530560.1|/1.85534e-115/conserved hypothetical protein [Ricinus communis]
Unigene605	382	897	86.62	200.21	1.20874	2.31136	1.6e-46	1.16e-44	-
Unigene5032	66	155	14.97	34.6	1.2087	2.31129	2.85e-09	4.79e-08	gi|351721991|ref|NP_001238508.1|/9.28376e-84/uncharacterized protein LOC100305648 [Glycine max]
Unigene14977	49	115	11.11	25.67	1.20822	2.31053	3.26e-07	4.4e-06	-
Unigene30992	29	68	6.58	15.18	1.20601	2.30699	9.08e-05	0.000831414	gi|363806886|ref|NP_001242043.1|/1.09115e-15/uncharacterized protein LOC100806700 precursor [Glycine max]
Unigene1068	32	75	7.26	16.74	1.20526	2.30579	3.94e-05	0.000386771	gi|307135913|gb|ADN33776.1|/1.74227e-97/60S ribosomal protein l9 [Cucumis melo subsp. melo]
Unigene1252	35	82	7.94	18.3	1.20463	2.30479	1.71e-05	0.000180301	gi|255565659|ref|XP_002523819.1|/2.22783e-35/40S ribosomal protein S25, putative [Ricinus communis]
Unigene6329	44	103	9.98	22.99	1.20389	2.30361	1.43e-06	1.78e-05	gi|255572963|ref|XP_002527412.1|/0/dead box ATP-dependent RNA helicase, putative [Ricinus communis]
Unigene4183	36	84	8.16	18.75	1.20025	2.29779	1.46e-05	0.000154397	gi|255551865|ref|XP_002516978.1|/0/triacylglycerol lipase, putative [Ricinus communis]
CL1829.Contig1	62	144	14.06	32.14	1.19277	2.28592	1.48e-08	2.35e-07	gi|37932221|gb|AAP72960.1|/4.42863e-58/putative ribosomal protein L31 [Lactuca sativa]
Unigene1342	306	710	69.39	158.47	1.19141	2.28376	2.23e-36	1.24e-34	gi|297746200|emb|CBI16256.3|/4.36056e-77/unnamed protein product [Vitis vinifera]
Unigene2024	150	348	34.01	77.67	1.1914	2.28374	1.23e-18	3.81e-17	gi|255541538|ref|XP_002511833.1|/1.33351e-62/Remorin, putative [Ricinus communis]
CL2692.Contig1	75	174	17.01	38.84	1.19116	2.28336	4.89e-10	8.77e-09	gi|292668959|gb|ADE41134.1|/4.65593e-40/AP2 domain class transcription factor [Malus x domestica]
CL3942.Contig1	863	2001	195.69	446.62	1.19048	2.28228	3.4e-99	4.34e-97	gi|255583494|ref|XP_002532505.1|/5.26558e-73/40S ribosomal protein S11, putative [Ricinus communis]
CL399.Contig4	57	132	12.92	29.46	1.18915	2.28019	6.44e-08	9.52e-07	gi|359481989|ref|XP_002277172.2|/0/PREDICTED: pleiotropic drug resistance protein 2 [Vitis vinifera]
CL4448.Contig1	155	359	35.15	80.13	1.18882	2.27966	4.04e-19	1.28e-17	gi|356530778|ref|XP_003533957.1|/7.13617e-70/PREDICTED: uncharacterized protein LOC100800378 [Glycine max]
Unigene736	41	95	9.3	21.2	1.18876	2.27957	4.59e-06	5.29e-05	-
Unigene102	45	104	10.2	23.21	1.18618	2.27549	1.71e-06	2.1e-05	gi|255538012|ref|XP_002510071.1|/4.83518e-33/E3 ubiquitin ligase PUB14, putative [Ricinus communis]
Unigene659	618	1424	140.13	317.83	1.18149	2.26811	2.71e-70	2.66e-68	gi|255567762|ref|XP_002524859.1|/2.57357e-151/ribosomal protein L5, putative [Ricinus communis]
Unigene5721	47	108	10.66	24.11	1.17742	2.26173	1.24e-06	1.54e-05	gi|359480951|ref|XP_002264842.2|/0/PREDICTED: uncharacterized protein LOC100243295 isoform 1 [Vitis vinifera]
Unigene12315	74	170	16.78	37.94	1.17698	2.26103	1.11e-09	1.94e-08	-
Unigene3932	159	365	36.05	81.47	1.17627	2.25992	4.15e-19	1.31e-17	gi|224066701|ref|XP_002302182.1|/0/predicted protein [Populus trichocarpa]
Unigene25992	51	117	11.56	26.11	1.17546	2.25865	4.63e-07	6.11e-06	-
CL2191.Contig1	45	103	10.2	22.99	1.17244	2.25392	2.39e-06	2.88e-05	gi|255575610|ref|XP_002528705.1|/0/kinase, putative [Ricinus communis]
CL3803.Contig1	213	487	48.3	108.7	1.17026	2.25052	8.6e-25	3.38e-23	gi|15238383|ref|NP_196121.1|/1.80417e-06/Pollen Ole e 1 allergen and extensin family protein [Arabidopsis thaliana]
Unigene958	56	128	12.7	28.57	1.16967	2.24961	1.47e-07	2.08e-06	gi|297739134|emb|CBI28785.3|/5.82254e-37/unnamed protein product [Vitis vinifera]
Unigene9189	32	73	7.26	16.29	1.16595	2.2438	7.78e-05	0.000724076	-
CL5402.Contig1	50	114	11.34	25.44	1.16568	2.24339	7.59e-07	9.75e-06	gi|359904141|gb|AEV89968.1|/0/mitogen activated protein kinase [Humulus lupulus]
Unigene1334	236	536	53.51	119.63	1.1607	2.23566	8.59e-27	3.66e-25	gi|255574637|ref|XP_002528228.1|/1.38644e-65/ubiquitin-protein ligase, putative [Ricinus communis]
CL3991.Contig1	85	193	19.27	43.08	1.16066	2.2356	1.37e-10	2.56e-09	-
Unigene4268	37	84	8.39	18.75	1.16015	2.2348	2.43e-05	0.000249354	gi|225424528|ref|XP_002285274.1|/0/PREDICTED: peptide transporter PTR2-like [Vitis vinifera]
Unigene691	116	263	26.3	58.7	1.1583	2.23194	7.06e-14	1.68e-12	gi|74476674|gb|ABA08415.1|/9.48617e-34/type 2 metallothionein [Arachis hypogaea]
Unigene3820	750	1699	170.06	379.21	1.15695	2.22986	7.94e-81	8.53e-79	-
Unigene4237	226	512	51.25	114.28	1.15695	2.22985	1.52e-25	6.1e-24	gi|255571608|ref|XP_002526750.1|/0/conserved hypothetical protein [Ricinus communis]
Unigene12311	34	77	7.71	17.19	1.15677	2.22957	5.58e-05	0.000533195	gi|224133102|ref|XP_002327961.1|/5.68719e-139/predicted protein [Populus trichocarpa]
Unigene4155	212	480	48.07	107.14	1.15629	2.22883	5.08e-24	1.94e-22	-
Unigene16944	53	120	12.02	26.78	1.15572	2.22795	4.65e-07	6.14e-06	-
Unigene3136	42	95	9.52	21.2	1.15503	2.22689	7.62e-06	8.45e-05	gi|255554306|ref|XP_002518193.1|/4.19721e-35/conserved hypothetical protein [Ricinus communis]
Unigene8598	81	183	18.37	40.85	1.15298	2.22373	5.02e-10	9e-09	gi|255576538|ref|XP_002529160.1|/9.90857e-120/tubulin-specific chaperone B, putative [Ricinus communis]
Unigene3123	413	927	93.65	206.9	1.14358	2.20929	4.08e-44	2.77e-42	-
Unigene7432	98	219	22.22	48.88	1.13739	2.19982	1.69e-11	3.4e-10	gi|255543553|ref|XP_002512839.1|/8.41182e-117/lysosomal alpha-mannosidase, putative [Ricinus communis]
Unigene3049	154	344	34.92	76.78	1.13668	2.19874	3.22e-17	9.31e-16	gi|255564389|ref|XP_002523191.1|/5.33882e-104/ferredoxin--NADP reductase, putative [Ricinus communis]
Unigene2486	131	291	29.7	64.95	1.12887	2.18687	1.21e-14	2.99e-13	gi|255578141|ref|XP_002529940.1|/8.87327e-63/GATA transcription factor, putative [Ricinus communis]
Unigene1424	205	455	46.48	101.56	1.12765	2.18503	5.19e-22	1.83e-20	gi|224138216|ref|XP_002326547.1|/9.63536e-173/predicted protein [Populus trichocarpa]
Unigene3504	74	164	16.78	36.6	1.1251	2.18117	7.86e-09	1.28e-07	gi|356534736|ref|XP_003535908.1|/0/PREDICTED: calcium/calmodulin-dependent serine/threonine-protein kinase 1-like [Glycine max]
Unigene2154	80	177	18.14	39.51	1.12304	2.17806	2.14e-09	3.64e-08	gi|356525780|ref|XP_003531501.1|/0/PREDICTED: eukaryotic translation initiation factor 2 subunit 3 [Glycine max]
Unigene8202	47	104	10.66	23.21	1.12254	2.1773	4.62e-06	5.32e-05	gi|225453070|ref|XP_002269621.1|/2.49534e-153/PREDICTED: methyltransferase-like protein 10 isoform 1 [Vitis vinifera]
Unigene8835	47	104	10.66	23.21	1.12254	2.1773	4.62e-06	5.31e-05	gi|255538922|ref|XP_002510526.1|/0/hexokinase, putative [Ricinus communis]
Unigene4894	47	104	10.66	23.21	1.12254	2.1773	4.62e-06	5.31e-05	gi|296085519|emb|CBI29251.3|/0/unnamed protein product [Vitis vinifera]
Unigene1521	95	210	21.54	46.87	1.12165	2.17595	7.16e-11	1.37e-09	gi|255543765|ref|XP_002512945.1|/1.99242e-46/Ocs element-binding factor, putative [Ricinus communis]
Unigene17519	44	97	9.98	21.65	1.11726	2.16934	1.05e-05	0.000114195	-
Unigene865	435	956	98.64	213.38	1.11318	2.16322	1.38e-43	9.15e-42	gi|255563106|ref|XP_002522557.1|/4.66938e-167/conserved hypothetical protein [Ricinus communis]
Unigene6561	67	147	15.19	32.81	1.11101	2.15997	6.46e-08	9.54e-07	gi|225435520|ref|XP_002285555.1|/0/PREDICTED: uncharacterized protein LOC100263843 [Vitis vinifera]
Unigene1551	52	114	11.79	25.44	1.10953	2.15776	2.01e-06	2.45e-05	gi|255536745|ref|XP_002509439.1|/5.73577e-107/conserved hypothetical protein [Ricinus communis]
Unigene5764	42	92	9.52	20.53	1.1087	2.15651	2.03e-05	0.000210547	gi|255557947|ref|XP_002520002.1|/5.11217e-89/conserved hypothetical protein [Ricinus communis]
CL1980.Contig1	42	92	9.52	20.53	1.1087	2.15651	2.03e-05	0.000210428	gi|224146457|ref|XP_002326013.1|/0/predicted protein [Populus trichocarpa]
Unigene6300	492	1077	111.56	240.38	1.1075	2.15471	1.7e-48	1.27e-46	-
Unigene782	340	744	77.1	166.06	1.1069	2.15383	5.31e-34	2.8e-32	gi|356556157|ref|XP_003546393.1|/3.3042e-65/PREDICTED: 60S ribosomal protein L27-like [Glycine max]
CL1507.Contig2	43	94	9.75	20.98	1.10554	2.15179	1.72e-05	0.000180688	gi|224125108|ref|XP_002319502.1|/2.9053e-96/predicted protein [Populus trichocarpa]
Unigene6554	65	142	14.74	31.69	1.10429	2.14993	1.23e-07	1.76e-06	gi|356516992|ref|XP_003527174.1|/1.39337e-83/PREDICTED: probable 26S proteasome regulatory subunit p27-like isoform 1 [Glycine max]
Unigene14020	39	85	8.84	18.97	1.1016	2.14593	4.64e-05	0.000451408	-
Unigene3059	50	109	11.34	24.33	1.10132	2.1455	3.86e-06	4.52e-05	gi|356505122|ref|XP_003521341.1|/8.1258e-17/PREDICTED: eukaryotic translation initiation factor 3 subunit A-like [Glycine max]
Unigene2876	104	226	23.58	50.44	1.097	2.1391	3.1e-11	6.08e-10	-
Unigene1153	255	553	57.82	123.43	1.09405	2.13473	3.1e-25	1.23e-23	gi|192913018|gb|ACF06617.1|/8.75619e-110/40S ribosomal protein S8 [Elaeis guineensis]
Unigene3550	125	271	28.34	60.49	1.09386	2.13444	3.95e-13	8.92e-12	gi|255576842|ref|XP_002529307.1|/5.4355e-66/conserved hypothetical protein [Ricinus communis]
CL2026.Contig1	48	104	10.88	23.21	1.09307	2.13327	7.42e-06	8.27e-05	gi|356553371|ref|XP_003545030.1|/0/PREDICTED: endoplasmin homolog [Glycine max]
Unigene382	98	212	22.22	47.32	1.09059	2.12961	1.54e-10	2.86e-09	gi|15235668|ref|NP_193070.1|/1.13673e-19/leucine-rich repeat extensin-like protein 3 [Arabidopsis thaliana]
Unigene3556	37	80	8.39	17.86	1.08999	2.12872	8.98e-05	0.000823178	-
Unigene4200	63	136	14.29	30.35	1.08669	2.12386	3.23e-07	4.38e-06	gi|225430293|ref|XP_002282677.1|/1.27307e-107/PREDICTED: putative L-ascorbate peroxidase 6 [Vitis vinifera]
Unigene5507	59	127	13.38	28.35	1.08327	2.11883	8.61e-07	1.09e-05	gi|255581972|ref|XP_002531784.1|/1.39171e-76/transferase, putative [Ricinus communis]
Unigene6022	53	114	12.02	25.44	1.08166	2.11647	3.21e-06	3.81e-05	gi|324984041|gb|ADY68803.1|/7.06565e-175/CBL-interacting protein kinase [Gossypium raimondii]
CL30.Contig3	133	286	30.16	63.83	1.0816	2.11638	1.46e-13	3.38e-12	gi|224124196|ref|XP_002319269.1|/6.86054e-67/histone 2 [Populus trichocarpa]
Unigene15257	67	144	15.19	32.14	1.08125	2.11587	1.66e-07	2.32e-06	-
CL1262.Contig1	67	144	15.19	32.14	1.08125	2.11587	1.66e-07	2.32e-06	gi|224135659|ref|XP_002327273.1|/1.06624e-115/predicted protein [Populus trichocarpa]
CL1498.Contig1	1161	2493	263.26	556.43	1.07971	2.11361	1.62e-105	2.18e-103	gi|255565228|ref|XP_002523606.1|/0/Cucumisin precursor, putative [Ricinus communis]
Unigene10639	42	90	9.52	20.09	1.07744	2.11029	3.84e-05	0.000378234	gi|317106687|dbj|BAJ53189.1|/1.23969e-141/JMS09K11.7 [Jatropha curcas]
CL2595.Contig1	702	1504	159.18	335.69	1.07647	2.10887	4.37e-64	3.95e-62	gi|224109602|ref|XP_002315252.1|/2.50016e-57/predicted protein [Populus trichocarpa]
Unigene2897	380	814	86.17	181.68	1.07614	2.10839	1.82e-35	9.86e-34	gi|225451561|ref|XP_002274525.1|/8.11727e-81/PREDICTED: translocon-associated protein subunit beta isoform 1 [Vitis vinifera]
Unigene2417	120	257	27.21	57.36	1.07591	2.10805	3.08e-12	6.51e-11	gi|224077024|ref|XP_002305097.1|/2.40863e-138/predicted protein [Populus trichocarpa]
Unigene1891	305	651	69.16	145.3	1.07102	2.10093	1.75e-28	7.91e-27	gi|297792627|ref|XP_002864198.1|/1.05452e-70/hypothetical protein ARALYDRAFT_495348 [Arabidopsis lyrata subsp. lyrata]
Unigene21738	190	405	43.08	90.4	1.0693	2.09842	2.9e-18	8.91e-17	-
Unigene1460	161	343	36.51	76.56	1.0683	2.09696	1.11e-15	2.94e-14	gi|297824873|ref|XP_002880319.1|/1.26139e-39/hypothetical protein ARALYDRAFT_904244 [Arabidopsis lyrata subsp. lyrata]
Unigene1706	108	230	24.49	51.34	1.06789	2.09637	5.54e-11	1.07e-09	-
CL465.Contig1	77	164	17.46	36.6	1.06779	2.09622	3.16e-08	4.86e-07	gi|225427532|ref|XP_002265841.1|/4.3104e-142/PREDICTED: benzyl alcohol O-benzoyltransferase [Vitis vinifera]
CL4958.Contig1	39	83	8.84	18.53	1.06774	2.09615	8.78e-05	0.000807366	gi|357436757|ref|XP_003588654.1|/5.67934e-47/hypothetical protein MTR_1g009640 [Medicago truncatula]
CL2031.Contig1	47	100	10.66	22.32	1.06613	2.09381	1.65e-05	0.000174108	gi|225426412|ref|XP_002270065.1|/0/PREDICTED: probable serine/threonine-protein kinase At5g41260 [Vitis vinifera]
CL1650.Contig1	103	219	23.36	48.88	1.0652	2.09247	1.71e-10	3.16e-09	gi|357473451|ref|XP_003607010.1|/1.46707e-74/Histone H2B [Medicago truncatula]
Unigene5676	40	85	9.07	18.97	1.06455	2.09151	7.4e-05	0.00069304	gi|255583291|ref|XP_002532409.1|/0/Xylose isomerase, putative [Ricinus communis]
Unigene8666	40	85	9.07	18.97	1.06455	2.09151	7.4e-05	0.000692685	gi|356556949|ref|XP_003546782.1|/6.01316e-165/PREDICTED: uncharacterized protein LOC100779992 [Glycine max]
Unigene12391	49	104	11.11	23.21	1.06289	2.08911	1.18e-05	0.000126979	gi|225430602|ref|XP_002265803.1|/2.3746e-26/PREDICTED: uncharacterized protein C11orf73 homolog [Vitis vinifera]
Unigene4068	115	244	26.08	54.46	1.06225	2.08819	1.75e-11	3.52e-10	gi|224126339|ref|XP_002319814.1|/0/predicted protein [Populus trichocarpa]
Unigene4099	41	87	9.3	19.42	1.06224	2.08817	6.24e-05	0.000591156	gi|356541324|ref|XP_003539128.1|/5.17154e-28/PREDICTED: transcription factor UNE10-like [Glycine max]
Unigene755	247	522	56.01	116.51	1.0567	2.08016	1.09e-22	3.93e-21	gi|351725819|ref|NP_001235570.1|/6.05255e-61/uncharacterized protein LOC100305706 [Glycine max]
Unigene924	283	598	64.17	133.47	1.05654	2.07994	9.41e-26	3.82e-24	gi|356526207|ref|XP_003531710.1|/0/PREDICTED: phospholipase D alpha 1-like [Glycine max]
CL2878.Contig1	311	656	70.52	146.42	1.05401	2.07629	5.45e-28	2.42e-26	gi|225430766|ref|XP_002267514.1|/0/PREDICTED: vam6/Vps39-like protein [Vitis vinifera]
Unigene26294	47	99	10.66	22.1	1.05184	2.07317	2.25e-05	0.000232151	-
Unigene6844	209	440	47.39	98.21	1.05129	2.07238	3.24e-19	1.03e-17	-
Unigene7715	66	139	14.97	31.02	1.05112	2.07214	4.97e-07	6.53e-06	gi|351723595|ref|NP_001238308.1|/3.23232e-43/uncharacterized protein LOC100527075 [Glycine max]
Unigene7704	48	101	10.88	22.54	1.05081	2.07169	1.9e-05	0.00019762	gi|255537067|ref|XP_002509600.1|/9.80857e-122/nucleic acid binding protein, putative [Ricinus communis]
Unigene1660	118	248	26.76	55.35	1.04851	2.06839	1.96e-11	3.92e-10	gi|255582570|ref|XP_002532068.1|/7.67948e-29/tubulin alpha chain, putative [Ricinus communis]
Unigene4188	69	145	15.65	32.36	1.04805	2.06773	3.01e-07	4.1e-06	gi|356512425|ref|XP_003524919.1|/0/PREDICTED: bifunctional aspartokinase/homoserine dehydrogenase, chloroplastic-like [Glycine max]
Unigene4861	40	84	9.07	18.75	1.04772	2.06725	0.000101151	0.000922226	gi|255543076|ref|XP_002512601.1|/0/conserved hypothetical protein [Ricinus communis]
Unigene3975	60	126	13.61	28.12	1.04693	2.06613	1.84e-06	2.26e-05	gi|255543118|ref|XP_002512622.1|/6.61712e-56/conserved hypothetical protein [Ricinus communis]
CL4613.Contig3	272	570	61.68	127.22	1.04445	2.06258	3.39e-24	1.31e-22	gi|255570639|ref|XP_002526275.1|/0/eukaryotic translation initiation factor 2c, putative [Ricinus communis]
Unigene2148	189	396	42.86	88.39	1.04425	2.0623	2.82e-17	8.18e-16	gi|225426464|ref|XP_002276319.1|/8.77032e-137/PREDICTED: probable aquaporin NIP5-1 [Vitis vinifera]
Unigene4392	85	178	19.27	39.73	1.04387	2.06175	1.54e-08	2.45e-07	gi|356501255|ref|XP_003519441.1|/0/PREDICTED: protein disulfide isomerase-like 2-3-like [Glycine max]
Unigene6037	56	117	12.7	26.11	1.03977	2.05591	4.91e-06	5.62e-05	gi|359477597|ref|XP_002284076.2|/1.13641e-147/PREDICTED: uncharacterized protein LOC100249350 [Vitis vinifera]
Unigene5892	59	123	13.38	27.45	1.03673	2.05157	2.96e-06	3.52e-05	gi|255554561|ref|XP_002518319.1|/0/glutamyl-tRNA(gln) amidotransferase subunit A, putative [Ricinus communis]
Unigene2479	890	1854	201.81	413.81	1.03597	2.05049	6.45e-74	6.59e-72	-
Unigene3342	194	404	43.99	90.17	1.03547	2.04978	2.25e-17	6.57e-16	gi|224145127|ref|XP_002325536.1|/3.31584e-177/predicted protein [Populus trichocarpa]
Unigene3637	166	345	37.64	77	1.03259	2.0457	5.41e-15	1.37e-13	gi|147810085|emb|CAN64708.1|/0/hypothetical protein VITISV_043723 [Vitis vinifera]
CL267.Contig1	80	166	18.14	37.05	1.0303	2.04245	6.48e-08	9.56e-07	gi|225447245|ref|XP_002272845.1|/1.32909e-30/PREDICTED: uncharacterized protein LOC100261846 [Vitis vinifera]
Unigene3922	80	166	18.14	37.05	1.0303	2.04245	6.48e-08	9.55e-07	gi|255560784|ref|XP_002521405.1|/2.99364e-127/Protein C20orf11, putative [Ricinus communis]
CL5444.Contig1	42	87	9.52	19.42	1.02851	2.03992	9.78e-05	0.000892632	gi|356505202|ref|XP_003521381.1|/1.84236e-27/PREDICTED: DNA-binding protein S1FA2 [Glycine max]
Unigene2093	199	412	45.12	91.96	1.02724	2.03812	1.79e-17	5.27e-16	gi|255580698|ref|XP_002531171.1|/1.19245e-29/Cysteine proteinase inhibitor, putative [Ricinus communis]
Unigene8264	45	93	10.2	20.76	1.02524	2.03529	5.85e-05	0.000556697	gi|356527169|ref|XP_003532185.1|/7.31354e-167/PREDICTED: DNA-directed RNA polymerases I and III subunit RPAC1-like [Glycine max]
Unigene4029	153	316	34.69	70.53	1.02372	2.03315	1.11e-13	2.61e-12	gi|359483090|ref|XP_002274115.2|/0/PREDICTED: uncharacterized protein LOC100255062 [Vitis vinifera]
Unigene4454	47	97	10.66	21.65	1.02216	2.03096	4.16e-05	0.000406649	gi|225439452|ref|XP_002267438.1|/1.02024e-156/PREDICTED: E3 ubiquitin-protein ligase PUB23-like [Vitis vinifera]
CL459.Contig1	47	97	10.66	21.65	1.02216	2.03096	4.16e-05	0.000406431	gi|255547277|ref|XP_002514696.1|/0/Heparanase-2, putative [Ricinus communis]
Unigene2857	51	105	11.56	23.44	1.01983	2.02768	2.1e-05	0.000217621	gi|359490943|ref|XP_003634188.1|/0/PREDICTED: uncharacterized protein LOC100254135 isoform 2 [Vitis vinifera]
Unigene672	221	455	50.11	101.56	1.01916	2.02674	6.54e-19	2.05e-17	gi|224103237|ref|XP_002312978.1|/1.04117e-20/predicted protein [Populus trichocarpa]
CL29.Contig1	86	177	19.5	39.51	1.01874	2.02615	3.21e-08	4.92e-07	gi|255562960|ref|XP_002522485.1|/0/pattern formation protein, putative [Ricinus communis]
CL1453.Contig2	52	107	11.79	23.88	1.01824	2.02545	1.77e-05	0.000185275	gi|241740165|gb|ACS68200.1|/1.86014e-55/elongation factor 1 alpha [Brassica napus]
Unigene5739	57	117	12.92	26.11	1.015	2.0209	7.6e-06	8.44e-05	gi|356514643|ref|XP_003526014.1|/6.44221e-136/PREDICTED: uncharacterized protein LOC100783895 [Glycine max]
Unigene8110	500	1026	113.38	229	1.01418	2.01976	2.52e-40	1.53e-38	-
CL2680.Contig1	138	283	31.29	63.17	1.01354	2.01886	3.19e-12	6.73e-11	gi|255538564|ref|XP_002510347.1|/5.83376e-135/BRASSINAZOLE-RESISTANT 1 protein, putative [Ricinus communis]
Unigene8637	102	209	23.13	46.65	1.01211	2.01686	2.23e-09	3.78e-08	gi|357122765|ref|XP_003563085.1|/4.59346e-93/PREDICTED: GTP-binding protein YPTM2-like [Brachypodium distachyon]
Unigene5816	47	96	10.66	21.43	1.00742	2.01032	5.62e-05	0.000537136	gi|225452821|ref|XP_002283575.1|/4.03266e-113/PREDICTED: myb-related protein 306 isoform 1 [Vitis vinifera]
Unigene6507	96	196	21.77	43.75	1.00694	2.00965	8.13e-09	1.32e-07	gi|302143298|emb|CBI21859.3|/1.73342e-110/unnamed protein product [Vitis vinifera]
Unigene3743	120	245	27.21	54.68	1.00688	2.00956	1.13e-10	2.11e-09	gi|255560011|ref|XP_002521024.1|/0/conserved hypothetical protein [Ricinus communis]
Unigene2160	49	100	11.11	22.32	1.00648	2.009	4e-05	0.000392305	gi|356541394|ref|XP_003539162.1|/2.23089e-23/PREDICTED: uncharacterized protein LOC100779724 [Glycine max]
Unigene578	81	165	18.37	36.83	1.00353	2.0049	1.34e-07	1.89e-06	gi|356506938|ref|XP_003522230.1|/1.02343e-09/PREDICTED: uncharacterized protein LOC100809145 [Glycine max]
Unigene9573	84	171	19.05	38.17	1.00265	2.00367	8.09e-08	1.17e-06	-
Unigene1235	233	118	52.83	26.34	-1.0041	2.00569	2.43e-10	4.43e-09	gi|359494889|ref|XP_003634863.1|/0/PREDICTED: omega-6 fatty acid desaturase, chloroplastic-like [Vitis vinifera]
Unigene1863	162	82	36.73	18.3	-1.00512	2.0071	1.3e-07	1.85e-06	gi|356499538|ref|XP_003518596.1|/1.61485e-80/PREDICTED: trans-2,3-enoyl-CoA reductase-like [Glycine max]
Unigene4105	109	55	24.72	12.28	-1.00937	2.01303	1.42e-05	0.000150401	gi|225454581|ref|XP_002263858.1|/5.09637e-59/PREDICTED: coiled-coil domain-containing protein 12 isoform 1 [Vitis vinifera]
Unigene3466	117	59	26.53	13.17	-1.01037	2.01443	6.72e-06	7.57e-05	gi|224098814|ref|XP_002311277.1|/1.9238e-174/predicted protein [Populus trichocarpa]
Unigene1769	772	389	175.05	86.82	-1.01167	2.01624	3.78e-31	1.85e-29	gi|225438333|ref|XP_002273364.1|/0/PREDICTED: uncharacterized protein LOC100262883 [Vitis vinifera]
Unigene542	16699	8402	3786.51	1875.31	-1.01374	2.01914	0	0	gi|351722140|ref|NP_001235442.1|/1.90847e-64/uncharacterized protein LOC100499745 [Glycine max]
Unigene1743	650	327	147.39	72.99	-1.01387	2.01932	1.41e-26	5.93e-25	gi|363807092|ref|NP_001242332.1|/0/cytosolic glutamine synthetase beta2 [Glycine max]
CL3382.Contig1	842	423	190.92	94.41	-1.01596	2.02224	4.74e-34	2.51e-32	gi|255539463|ref|XP_002510796.1|/5.96999e-66/Remorin, putative [Ricinus communis]
Unigene3443	273	137	61.9	30.58	-1.01735	2.0242	4.23e-12	8.86e-11	gi|224079195|ref|XP_002305789.1|/0/predicted protein [Populus trichocarpa]
CL5292.Contig1	110	55	24.94	12.28	-1.02215	2.03094	1.04e-05	0.000113287	gi|225424807|ref|XP_002267766.1|/0/PREDICTED: DEAD-box ATP-dependent RNA helicase ISE2, chloroplastic-like [Vitis vinifera]
Unigene1934	166	83	37.64	18.53	-1.0224	2.0313	5.91e-08	8.75e-07	gi|255538290|ref|XP_002510210.1|/5.94537e-73/DCL protein, chloroplast precursor, putative [Ricinus communis]
CL3558.Contig1	114	57	25.85	12.72	-1.02307	2.03223	7.18e-06	8.04e-05	-
Unigene1609	90	45	20.41	10.04	-1.02352	2.03287	6.77e-05	0.000637984	gi|380042372|gb|AFD33350.1|/0/acyl-activating enzyme 6 [Cannabis sativa]
Unigene3583	433	216	98.18	48.21	-1.0261	2.03651	1.47e-18	4.52e-17	gi|224069184|ref|XP_002326295.1|/2.45798e-129/light-harvesting complex I protein Lhca6 [Populus trichocarpa]
Unigene1625	596	297	135.14	66.29	-1.02759	2.03862	5.15e-25	2.03e-23	gi|224128035|ref|XP_002329238.1|/0/predicted protein [Populus trichocarpa]
Unigene1186	666	331	151.02	73.88	-1.03148	2.04413	6.34e-28	2.8e-26	gi|224065543|ref|XP_002301849.1|/9.45882e-108/predicted protein [Populus trichocarpa]
Unigene826	701	348	158.95	77.67	-1.03314	2.04648	2.23e-29	1.03e-27	gi|351721079|ref|NP_001235150.1|/1.30971e-33/uncharacterized protein LOC100499981 [Glycine max]
CL455.Contig2	319	158	72.33	35.27	-1.03615	2.05075	2.82e-14	6.84e-13	gi|302143807|emb|CBI22668.3|/0/unnamed protein product [Vitis vinifera]
Unigene5477	180	89	40.82	19.86	-1.03941	2.05539	1.07e-08	1.71e-07	gi|356538188|ref|XP_003537586.1|/1.40089e-77/PREDICTED: serine/threonine-protein kinase HT1-like [Glycine max]
Unigene16777	170	84	38.55	18.75	-1.03984	2.056	2.67e-08	4.12e-07	-
Unigene550	8290	4088	1879.76	912.43	-1.04276	2.06017	0	0	gi|255581937|ref|XP_002531767.1|/1.9402e-52/Photosystem I reaction center subunit V, chloroplast precursor, putative [Ricinus communis]
Unigene1575	1366	672	309.74	149.99	-1.04619	2.06507	9.21e-57	7.61e-55	gi|224118606|ref|XP_002317862.1|/6.93395e-94/predicted protein [Populus trichocarpa]
Unigene632	246	121	55.78	27.01	-1.04625	2.06516	1.7e-11	3.41e-10	gi|225444472|ref|XP_002272701.1|/0/PREDICTED: aminomethyltransferase, mitochondrial [Vitis vinifera]
Unigene1128	604	297	136.96	66.29	-1.04689	2.06607	4.62e-26	1.91e-24	gi|118481465|gb|ABK92675.1|/4.95274e-106/unknown [Populus trichocarpa]
Unigene1200	112	55	25.4	12.28	-1.04852	2.0684	5.6e-06	6.38e-05	gi|224096282|ref|XP_002310598.1|/0/predicted protein [Populus trichocarpa]
Unigene3830	281	138	63.72	30.8	-1.04882	2.06883	5.72e-13	1.28e-11	gi|219879374|gb|ACL51019.1|/0/F-box family protein [Citrus trifoliata]
Unigene3093	231	113	52.38	25.22	-1.05445	2.07692	5.33e-11	1.03e-09	gi|255545572|ref|XP_002513846.1|/0/serine hydroxymethyltransferase, putative [Ricinus communis]
CL1803.Contig1	213	104	48.3	23.21	-1.05728	2.081	2.74e-10	4.98e-09	gi|381393062|gb|AFG28405.1|/0/glyceraldehyde-3-phosphate dehydrogenase B [Pyrus x bretschneideri]
CL2150.Contig1	168	82	38.09	18.3	-1.05757	2.08142	2.07e-08	3.23e-07	gi|255545786|ref|XP_002513953.1|/3.74584e-62/40S ribosomal protein S6, putative [Ricinus communis]
Unigene1840	84	41	19.05	9.15	-1.05795	2.08197	7.66e-05	0.00071457	gi|255542263|ref|XP_002512195.1|/2.54761e-52/calcium ion binding protein, putative [Ricinus communis]
Unigene594	5923	2879	1343.04	642.59	-1.06353	2.09004	2.94e-246	9.77e-244	gi|118486525|gb|ABK95102.1|/5.85341e-72/unknown [Populus trichocarpa]
Unigene1344	426	207	96.6	46.2	-1.06413	2.09091	2.62e-19	8.4e-18	gi|296082226|emb|CBI21231.3|/2.70132e-56/unnamed protein product [Vitis vinifera]
Unigene4766	287	139	65.08	31.02	-1.06902	2.098	1.39e-13	3.23e-12	gi|353558725|sp|B9SQR9.1|GATB_RICCO/0/RecName: Full=Glutamyl-tRNA(Gln) amidotransferase subunit B, chloroplastic/mitochondrial; Short=Glu-AdT subunit B; Flags: Precursor
CL253.Contig1	4287	2075	972.08	463.14	-1.06963	2.09889	1.82e-180	4.11e-178	gi|354464671|gb|AER26531.1|/0/fructose 1,6 bisphosphate aldolase class 1 [Carica papaya]
Unigene3208	89	43	20.18	9.6	-1.07182	2.10208	3.82e-05	0.000376656	gi|356538797|ref|XP_003537887.1|/1.8937e-118/PREDICTED: ATP-dependent Clp protease proteolytic subunit 6, chloroplastic-like [Glycine max]
Unigene2809	178	86	40.36	19.2	-1.07182	2.10208	5.33e-09	8.8e-08	gi|356573149|ref|XP_003554726.1|/8.55061e-102/PREDICTED: uncharacterized protein LOC100816781 [Glycine max]
Unigene1406	116	56	26.3	12.5	-1.07313	2.104	2.47e-06	2.97e-05	gi|225455090|ref|XP_002264511.1|/1.47179e-20/PREDICTED: uncharacterized protein LOC100265804 [Vitis vinifera]
CL866.Contig1	116	56	26.3	12.5	-1.07313	2.104	2.47e-06	2.97e-05	gi|225424301|ref|XP_002284666.1|/3.50057e-65/PREDICTED: uncharacterized protein LOC100259429 [Vitis vinifera]
Unigene5742	243	117	55.1	26.11	-1.07745	2.1103	7.43e-12	1.53e-10	gi|225452173|ref|XP_002270738.1|/3.28108e-41/PREDICTED: uncharacterized protein LOC100249110 [Vitis vinifera]
Unigene630	6333	3035	1436.01	677.41	-1.08396	2.11985	2.22e-271	8.28e-269	gi|225441236|ref|XP_002267056.1|/0/PREDICTED: ferredoxin-dependent glutamate synthase 1, chloroplastic [Vitis vinifera]
Unigene773	909	435	206.12	97.09	-1.08609	2.12298	1.18e-40	7.21e-39	gi|115466906|ref|NP_001057052.1|/5.07481e-21/Os06g0196300 [Oryza sativa Japonica Group]
Unigene4779	180	86	40.82	19.2	-1.08817	2.12604	2.84e-09	4.76e-08	gi|255568291|ref|XP_002525120.1|/3.00692e-58/hypothetical protein RCOM_0553590 [Ricinus communis]
Unigene1321	954	455	216.32	101.56	-1.09083	2.12997	7.01e-43	4.55e-41	gi|225446714|ref|XP_002282438.1|/5.7062e-51/PREDICTED: uncharacterized protein LOC100267696 [Vitis vinifera]
CL5040.Contig1	86	41	19.5	9.15	-1.09163	2.13115	4.02e-05	0.000394608	gi|224109256|ref|XP_002315139.1|/1.2492e-108/predicted protein [Populus trichocarpa]
Unigene1267	313	149	70.97	33.26	-1.09342	2.13379	3.49e-15	8.96e-14	gi|358248524|ref|NP_001239896.1|/4.14783e-46/uncharacterized protein LOC100801586 [Glycine max]
CL5448.Contig1	181	86	41.04	19.2	-1.09592	2.1375	2.06e-09	3.51e-08	gi|359473648|ref|XP_003631339.1|/2.27961e-153/PREDICTED: S-adenosylmethionine decarboxylase proenzyme [Vitis vinifera]
Unigene2641	120	57	27.21	12.72	-1.09704	2.13915	1.08e-06	1.36e-05	gi|356546900|ref|XP_003541859.1|/0/PREDICTED: myosin-J heavy chain-like [Glycine max]
Unigene1628	99	47	22.45	10.49	-1.0977	2.14013	9.51e-06	0.000103956	gi|296086178|emb|CBI31619.3|/2.42765e-84/unnamed protein product [Vitis vinifera]
Unigene1488	112	53	25.4	11.83	-1.10238	2.14708	2.26e-06	2.74e-05	gi|363808134|ref|NP_001242478.1|/1.50426e-150/uncharacterized protein LOC100811411 [Glycine max]
Unigene777	121	57	27.44	12.72	-1.10918	2.15723	7.84e-07	1e-05	gi|225450009|ref|XP_002274472.1|/1.74389e-140/PREDICTED: uncharacterized protein LOC100255131 [Vitis vinifera]
Unigene2236	274	129	62.13	28.79	-1.10972	2.15804	9.28e-14	2.19e-12	gi|359489921|ref|XP_002264045.2|/0/PREDICTED: uncharacterized protein LOC100266486 [Vitis vinifera]
CL166.Contig1	831	391	188.43	87.27	-1.11047	2.15916	1.28e-38	7.53e-37	gi|225431122|ref|XP_002265774.1|/0/PREDICTED: ferredoxin--NADP reductase, leaf isozyme, chloroplastic isoform 1 [Vitis vinifera]
Unigene5857	132	62	29.93	13.84	-1.11275	2.16257	2.26e-07	3.11e-06	gi|75288399|sp|Q5YLB4.1|GYRB_NICBE/0/RecName: Full=DNA gyrase subunit B, chloroplastic/mitochondrial; Flags: Precursor
CL2107.Contig1	729	342	165.3	76.33	-1.11476	2.1656	2.77e-34	1.47e-32	gi|351723627|ref|NP_001235238.1|/1.96989e-34/uncharacterized protein LOC100500243 [Glycine max]
Unigene860	81	38	18.37	8.48	-1.11522	2.16627	5.07e-05	0.000489777	gi|255540443|ref|XP_002511286.1|/1.26369e-98/ribonucleoprotein, chloroplast, putative [Ricinus communis]
Unigene1009	1033	484	234.23	108.03	-1.11649	2.16819	5.38e-48	3.95e-46	-
CL1709.Contig5	126	59	28.57	13.17	-1.11725	2.16932	3.92e-07	5.23e-06	gi|255574013|ref|XP_002527924.1|/0/multidrug resistance pump, putative [Ricinus communis]
Unigene979	1398	653	317	145.75	-1.12099	2.17496	9.89e-65	9.35e-63	gi|357749473|gb|AET87472.1|/0/Ca2+/H+ exchanging protein [Morus alba var. multicaulis]
Unigene2037	125	58	28.34	12.95	-1.12989	2.18842	3.39e-07	4.57e-06	gi|297733793|emb|CBI15040.3|/0/unnamed protein product [Vitis vinifera]
CL3606.Contig1	388	180	87.98	40.18	-1.1307	2.18965	2.12e-19	6.82e-18	gi|359487917|ref|XP_002271452.2|/0/PREDICTED: acyltransferase-like protein At1g54570, chloroplastic-like [Vitis vinifera]
Unigene1359	220	102	49.89	22.77	-1.13162	2.19104	1.19e-11	2.42e-10	-
Unigene9287	82	38	18.59	8.48	-1.13239	2.19222	3.64e-05	0.000358877	gi|224085253|ref|XP_002307524.1|/1.71356e-82/predicted protein [Populus trichocarpa]
Unigene1039	1019	472	231.06	105.35	-1.13308	2.19326	1.84e-48	1.36e-46	gi|225446674|ref|XP_002281976.1|/1.20637e-43/PREDICTED: uncharacterized protein LOC100260760 [Vitis vinifera]
Unigene4951	147	68	33.33	15.18	-1.13465	2.19565	2.84e-08	4.38e-07	gi|300175972|emb|CBK22189.2|/2.06433e-10/unnamed protein product [Blastocystis hominis]
Unigene728	93	43	21.09	9.6	-1.13545	2.19687	1.03e-05	0.000112326	gi|225460530|ref|XP_002272533.1|/6.87373e-82/PREDICTED: uncharacterized protein LOC100252905 [Vitis vinifera]
Unigene1260	786	363	178.23	81.02	-1.13739	2.19983	5.44e-38	3.15e-36	gi|255539152|ref|XP_002510641.1|/1.2473e-33/conserved hypothetical protein [Ricinus communis]
Unigene10282	297	137	67.34	30.58	-1.13888	2.20209	2.3e-15	5.99e-14	-
Unigene2090	267	123	60.54	27.45	-1.14108	2.20546	5.4e-14	1.29e-12	gi|225431669|ref|XP_002263864.1|/3.13215e-160/PREDICTED: thioredoxin reductase 2-like [Vitis vinifera]
CL1582.Contig2	821	378	186.16	84.37	-1.14174	2.20647	7.61e-40	4.56e-38	gi|357500461|ref|XP_003620519.1|/0/Aldehyde dehydrogenase [Medicago truncatula]
CL665.Contig1	107	49	24.26	10.94	-1.14897	2.21755	1.76e-06	2.15e-05	gi|255578548|ref|XP_002530137.1|/4.34258e-144/geranylgeranyl pyrophosphate synthase, putative [Ricinus communis]
Unigene6217	83	38	18.82	8.48	-1.15013	2.21934	2.6e-05	0.000266	gi|359487025|ref|XP_002266714.2|/2.04951e-142/PREDICTED: apoptosis-inducing factor homolog A-like [Vitis vinifera]
Unigene2096	94	43	21.31	9.6	-1.15042	2.21979	7.38e-06	8.23e-05	gi|224114243|ref|XP_002316706.1|/1.17657e-91/predicted protein [Populus trichocarpa]
Unigene2880	514	235	116.55	52.45	-1.15193	2.22212	6.7e-26	2.73e-24	gi|224115852|ref|XP_002332073.1|/1.67851e-164/predicted protein [Populus trichocarpa]
Unigene3721	92	42	20.86	9.37	-1.15462	2.22625	8.86e-06	9.72e-05	gi|255568647|ref|XP_002525297.1|/6.95948e-125/GTP-binding protein engB, putative [Ricinus communis]
Unigene1608	402	183	91.15	40.85	-1.15791	2.23133	9.15e-21	3.14e-19	gi|255564072|ref|XP_002523034.1|/2.31981e-38/conserved hypothetical protein [Ricinus communis]
Unigene901	288	131	65.3	29.24	-1.15914	2.23324	2.51e-15	6.51e-14	gi|255544792|ref|XP_002513457.1|/1.01102e-104/DNA binding protein, putative [Ricinus communis]
CL4203.Contig1	88	40	19.95	8.93	-1.15966	2.23404	1.28e-05	0.000137356	-
Unigene665	154	70	34.92	15.62	-1.16066	2.2356	7.31e-09	1.2e-07	gi|118488145|gb|ABK95892.1|/4.58088e-123/unknown [Populus trichocarpa]
Unigene5206	247	112	56.01	25	-1.16376	2.2404	1.99e-13	4.58e-12	gi|225459417|ref|XP_002285821.1|/6.32168e-113/PREDICTED: uncharacterized protein LOC100250529 [Vitis vinifera]
Unigene820	354	160	80.27	35.71	-1.16853	2.24783	1.04e-18	3.22e-17	gi|255584176|ref|XP_002532827.1|/0/mitochondrial translational initiation factor, putative [Ricinus communis]
Unigene966	520	235	117.91	52.45	-1.16867	2.24805	9.31e-27	3.95e-25	gi|224100337|ref|XP_002311836.1|/6.62325e-119/predicted protein [Populus trichocarpa]
Unigene1799	627	283	142.17	63.17	-1.17031	2.25059	5.28e-32	2.64e-30	gi|225470565|ref|XP_002272060.1|/0/PREDICTED: ABC transporter B family member 26, chloroplastic-like [Vitis vinifera]
Unigene4878	127	57	28.8	12.72	-1.17897	2.26415	1.07e-07	1.53e-06	gi|363807150|ref|NP_001242088.1|/1.88208e-144/uncharacterized protein LOC100793910 [Glycine max]
Unigene1261	1271	568	288.2	126.78	-1.18474	2.27323	2.56e-64	2.36e-62	gi|224106179|ref|XP_002314074.1|/2.95555e-80/predicted protein [Populus trichocarpa]
CL3117.Contig1	94	42	21.31	9.37	-1.18541	2.27428	4.48e-06	5.17e-05	gi|224071449|ref|XP_002303465.1|/4.01477e-97/predicted protein [Populus trichocarpa]
Unigene4552	220	98	49.89	21.87	-1.1898	2.28121	1.71e-12	3.7e-11	gi|255552447|ref|XP_002517267.1|/8.36259e-67/nitrate transporter, putative [Ricinus communis]
CL4643.Contig1	97	43	21.99	9.6	-1.19574	2.29062	2.65e-06	3.17e-05	gi|356571888|ref|XP_003554103.1|/4.43367e-107/PREDICTED: psbP domain-containing protein 6, chloroplastic-like [Glycine max]
Unigene2663	384	170	87.07	37.94	-1.19846	2.29494	6.28e-21	2.17e-19	gi|255560876|ref|XP_002521451.1|/5.70272e-105/polypeptide deformylase, putative [Ricinus communis]
Unigene3394	156	69	35.37	15.4	-1.1996	2.29675	2.26e-09	3.82e-08	gi|297745079|emb|CBI38671.3|/0/unnamed protein product [Vitis vinifera]
Unigene766	916	405	207.7	90.4	-1.20011	2.29757	8.81e-48	6.41e-46	gi|225454954|ref|XP_002280495.1|/2.70254e-78/PREDICTED: putative pterin-4-alpha-carbinolamine dehydratase [Vitis vinifera]
Unigene6209	111	49	25.17	10.94	-1.20209	2.30073	4.5e-07	5.96e-06	gi|359489614|ref|XP_002274612.2|/1.27587e-27/PREDICTED: beta-amylase 2, chloroplastic-like [Vitis vinifera]
Unigene3170	114	50	25.85	11.16	-1.21183	2.31631	2.66e-07	3.64e-06	gi|351721581|ref|NP_001237214.1|/2.12406e-69/uncharacterized protein LOC100500384 [Glycine max]
Unigene822	870	381	197.27	85.04	-1.21396	2.31973	2.88e-46	2.05e-44	gi|351723561|ref|NP_001237795.1|/9.57041e-89/uncharacterized protein LOC100306628 [Glycine max]
CL1007.Contig1	71	31	16.1	6.92	-1.21822	2.32659	4.71e-05	0.000456791	gi|224108623|ref|XP_002314912.1|/7.44019e-155/predicted protein [Populus trichocarpa]
Unigene3116	179	78	40.59	17.41	-1.22121	2.33142	8.23e-11	1.56e-09	gi|255541568|ref|XP_002511848.1|/8.9194e-168/conserved hypothetical protein [Ricinus communis]
Unigene4844	85	37	19.27	8.26	-1.22214	2.33293	7.83e-06	8.67e-05	gi|1684851|gb|AAB36543.1|/3.12573e-38/DnaJ-like protein [Phaseolus vulgaris]
Unigene631	887	386	201.13	86.15	-1.22321	2.33465	1.12e-47	8.13e-46	gi|218156192|dbj|BAH03328.1|/7.70015e-35/chloroplast protein 12 [Fagus crenata]
Unigene1412	362	157	82.08	35.04	-1.22803	2.34247	1.55e-20	5.26e-19	gi|359497630|ref|XP_003635591.1|/1.44354e-66/PREDICTED: uncharacterized protein LOC100854331 [Vitis vinifera]
Unigene1817	173	75	39.23	16.74	-1.22866	2.34349	1.4e-10	2.6e-09	gi|255554719|ref|XP_002518397.1|/0/phosphatidate cytidylyltransferase, putative [Ricinus communis]
Unigene4718	240	104	54.42	23.21	-1.22939	2.34468	3.86e-14	9.29e-13	gi|255542273|ref|XP_002512200.1|/0/conserved hypothetical protein [Ricinus communis]
Unigene828	1721	742	390.24	165.61	-1.23657	2.35638	2.32e-92	2.86e-90	gi|239056191|emb|CAQ58628.1|/0/Putative 2-3 biphosphoglycerate independant phosphoglycerate mutase [Vitis vinifera]
CL1069.Contig1	149	64	33.79	14.28	-1.2426	2.36625	1.93e-09	3.32e-08	gi|359473155|ref|XP_002285472.2|/7.07063e-172/PREDICTED: cytochrome P450 71B35-like isoform 2 [Vitis vinifera]
Unigene1050	686	293	155.55	65.4	-1.25002	2.37844	1.69e-38	9.87e-37	gi|225442943|ref|XP_002266165.1|/2.7192e-118/PREDICTED: uncharacterized protein LOC100264489 isoform 1 [Vitis vinifera]
Unigene21728	225	96	51.02	21.43	-1.25143	2.38077	1.09e-13	2.57e-12	gi|357484817|ref|XP_003612696.1|/3.88282e-45/Nbs-lrr resistance protein [Medicago truncatula]
Unigene1968	136	58	30.84	12.95	-1.25185	2.38147	7.87e-09	1.28e-07	gi|225433128|ref|XP_002285175.1|/7.69304e-72/PREDICTED: actin-depolymerizing factor [Vitis vinifera]
CL4096.Contig3	1466	623	332.42	139.05	-1.2574	2.39065	5.34e-81	5.77e-79	gi|82548252|gb|ABB82946.1|/0/carotenoid cleavage dioxygenase [Cucumis melo]
Unigene811	99	42	22.45	9.37	-1.26059	2.39594	7.75e-07	9.92e-06	gi|224082162|ref|XP_002306588.1|/2.00613e-42/predicted protein [Populus trichocarpa]
Unigene2965	85	36	19.27	8.04	-1.26109	2.39677	4.59e-06	5.29e-05	gi|225452238|ref|XP_002268821.1|/0/PREDICTED: pentatricopeptide repeat-containing protein At3g46610 [Vitis vinifera]
Unigene1082	128	54	29.02	12.05	-1.26801	2.4083	1.58e-08	2.51e-07	gi|224123494|ref|XP_002330328.1|/0/predicted protein [Populus trichocarpa]
Unigene6015	266	112	60.32	25	-1.27071	2.4128	2.93e-16	7.96e-15	gi|255559290|ref|XP_002520665.1|/6.04749e-12/conserved hypothetical protein [Ricinus communis]
CL2037.Contig3	454	191	102.94	42.63	-1.27186	2.41473	1.06e-26	4.48e-25	gi|224114804|ref|XP_002316861.1|/0/predicted protein [Populus trichocarpa]
Unigene919	164	69	37.19	15.4	-1.27198	2.41494	1.38e-10	2.57e-09	gi|312282139|dbj|BAJ33935.1|/2.52564e-148/unnamed protein product [Thellungiella halophila]
Unigene1244	1579	664	358.04	148.2	-1.27258	2.41592	1.03e-88	1.21e-86	gi|225430316|ref|XP_002282750.1|/2.04686e-167/PREDICTED: uncharacterized protein LOC100262916 [Vitis vinifera]
Unigene689	131	55	29.7	12.28	-1.27415	2.41857	9.3e-09	1.5e-07	gi|225442979|ref|XP_002268235.1|/2.0849e-31/PREDICTED: uncharacterized protein LOC100261053 [Vitis vinifera]
Unigene5114	69	29	15.65	6.47	-1.27433	2.41886	3.29e-05	0.000329373	gi|255587806|ref|XP_002534401.1|/3.88047e-27/Calcium-binding allergen Ole e, putative [Ricinus communis]
Unigene847	2997	1257	679.57	280.56	-1.27631	2.42219	2.05e-167	4.2e-165	gi|356497371|ref|XP_003517534.1|/8.50288e-119/PREDICTED: uncharacterized protein LOC100785369 [Glycine max]
Unigene14300	62	26	14.06	5.8	-1.27747	2.42414	8.11e-05	0.000750729	-
Unigene4151	129	54	29.25	12.05	-1.2794	2.42739	1.11e-08	1.77e-07	gi|255538596|ref|XP_002510363.1|/7.95375e-94/conserved hypothetical protein [Ricinus communis]
Unigene7460	67	28	15.19	6.25	-1.28119	2.4304	3.93e-05	0.000386547	gi|359496575|ref|XP_002271481.2|/2.2488e-149/PREDICTED: uncharacterized protein LOC100263747 [Vitis vinifera]
Unigene3599	369	154	83.67	34.37	-1.28356	2.43439	2.75e-22	9.8e-21	gi|225464551|ref|XP_002272741.1|/0/PREDICTED: prolyl-tRNA synthetase-like [Vitis vinifera]
Unigene1976	132	55	29.93	12.28	-1.28528	2.4373	6.49e-09	1.07e-07	gi|255585824|ref|XP_002533590.1|/1.45562e-52/heat-shock protein, putative [Ricinus communis]
Unigene2874	94	39	21.31	8.7	-1.29244	2.44943	9.13e-07	1.16e-05	gi|255541478|ref|XP_002511803.1|/0/Glycogen synthase kinase-3 beta, putative [Ricinus communis]
Unigene1739	1160	481	263.03	107.36	-1.29277	2.44998	3.01e-67	2.89e-65	gi|359495767|ref|XP_003635085.1|/3.31696e-101/PREDICTED: thioredoxin-like protein HCF164, chloroplastic-like [Vitis vinifera]
CL2730.Contig1	307	127	69.61	28.35	-1.29595	2.45538	4.56e-19	1.44e-17	gi|224094081|ref|XP_002310072.1|/2.3691e-65/predicted protein [Populus trichocarpa]
Unigene2765	73	30	16.55	6.7	-1.3046	2.47015	1.32e-05	0.000141515	gi|296081650|emb|CBI20655.3|/6.21692e-108/unnamed protein product [Vitis vinifera]
Unigene2900	253	104	57.37	23.21	-1.30555	2.47178	3.9e-16	1.06e-14	gi|224115304|ref|XP_002316997.1|/0/predicted protein [Populus trichocarpa]
Unigene12659	134	55	30.38	12.28	-1.30681	2.47394	3.14e-09	5.25e-08	gi|255553015|ref|XP_002517550.1|/3.61104e-36/sulfate transporter, putative [Ricinus communis]
Unigene3006	78	32	17.69	7.14	-1.30894	2.47759	6.44e-06	7.28e-05	gi|297744467|emb|CBI37729.3|/1.1044e-113/unnamed protein product [Vitis vinifera]
Unigene4067	61	25	13.83	5.58	-1.30946	2.47849	6.68e-05	0.000630891	gi|224115854|ref|XP_002317141.1|/0/predicted protein [Populus trichocarpa]
CL525.Contig1	161	66	36.51	14.73	-1.30953	2.47862	7.82e-11	1.49e-09	gi|255579783|ref|XP_002530729.1|/1.45788e-56/Senescence-associated protein DIN1, putative [Ricinus communis]
Unigene3824	105	43	23.81	9.6	-1.31046	2.48021	1.52e-07	2.14e-06	gi|225429670|ref|XP_002281332.1|/1.34853e-174/PREDICTED: secologanin synthase [Vitis vinifera]
Unigene726	66	27	14.97	6.03	-1.31184	2.48259	3.24e-05	0.000324799	gi|255564826|ref|XP_002523407.1|/6.56587e-129/protein binding protein, putative [Ricinus communis]
CL5346.Contig1	673	275	152.6	61.38	-1.31391	2.48615	1.03e-40	6.32e-39	gi|255554533|ref|XP_002518305.1|/0/Glutathione-regulated potassium-efflux system protein kefB, putative [Ricinus communis]
Unigene3010	260	106	58.96	23.66	-1.31729	2.49197	9.41e-17	2.62e-15	gi|224113863|ref|XP_002316595.1|/8.4864e-52/predicted protein [Populus trichocarpa]
Unigene5153	538	218	121.99	48.66	-1.32595	2.50699	2.51e-33	1.3e-31	gi|224111540|ref|XP_002315894.1|/6.09799e-31/predicted protein [Populus trichocarpa]
Unigene3354	225	91	51.02	20.31	-1.32887	2.51206	7.1e-15	1.78e-13	-
Unigene4973	62	25	14.06	5.58	-1.33326	2.51971	4.59e-05	0.000446628	gi|357436145|ref|XP_003588348.1|/2.56228e-19/hypothetical protein MTR_1g006230 [Medicago truncatula]
Unigene5610	82	33	18.59	7.37	-1.33479	2.52239	2.57e-06	3.08e-05	gi|225444971|ref|XP_002279824.1|/2.09633e-155/PREDICTED: pentatricopeptide repeat-containing protein At2g15690-like [Vitis vinifera]
CL660.Contig2	2543	1023	576.63	228.33	-1.33653	2.52542	9.5e-153	1.75e-150	gi|255580957|ref|XP_002531297.1|/0/dtdp-glucose 4-6-dehydratase, putative [Ricinus communis]
Unigene1473	107	43	24.26	9.6	-1.33747	2.52708	7.27e-08	1.06e-06	gi|224062149|ref|XP_002300779.1|/2.15839e-71/predicted protein [Populus trichocarpa]
Unigene9482	145	58	32.88	12.95	-1.34426	2.539	3e-10	5.45e-09	-
Unigene10654	60	24	13.61	5.36	-1.34436	2.53918	5.46e-05	0.000523021	gi|225453925|ref|XP_002273719.1|/6.72914e-134/PREDICTED: pentatricopeptide repeat-containing protein At1g01970-like [Vitis vinifera]
Unigene5740	106	42	24.04	9.37	-1.35932	2.56564	5.91e-08	8.75e-07	gi|255578153|ref|XP_002529946.1|/0/DNA binding protein, putative [Ricinus communis]
Unigene5186	114	45	25.85	10.04	-1.36441	2.5747	1.69e-08	2.67e-07	gi|225456802|ref|XP_002275673.1|/0/PREDICTED: pentatricopeptide repeat-containing protein At5g50280, chloroplastic [Vitis vinifera]
Unigene1212	185	73	41.95	16.29	-1.36468	2.5752	6.08e-13	1.35e-11	gi|359807103|ref|NP_001241602.1|/1.53486e-73/uncharacterized protein LOC100805881 [Glycine max]
CL2108.Contig2	350	137	79.36	30.58	-1.37582	2.59516	1.93e-23	7.17e-22	gi|225434189|ref|XP_002279359.1|/4.58911e-158/PREDICTED: NADP-dependent alkenal double bond reductase P2 [Vitis vinifera]
Unigene2869	69	27	15.65	6.03	-1.37593	2.59536	1.04e-05	0.000113102	gi|224107399|ref|XP_002314469.1|/6.06996e-151/predicted protein [Populus trichocarpa]
Unigene5469	69	27	15.65	6.03	-1.37593	2.59536	1.04e-05	0.000113035	gi|356505604|ref|XP_003521580.1|/1.47518e-73/PREDICTED: mitochondrial nicotinamide adenine dinucleotide transporter 2 [Glycine max]
Unigene563	852	333	193.19	74.32	-1.3782	2.59943	7.8e-55	6.19e-53	gi|225444784|ref|XP_002278273.1|/4.00476e-174/PREDICTED: replication protein A 70 kDa DNA-binding subunit [Vitis vinifera]
Unigene629	141	55	31.97	12.28	-1.38041	2.60342	2.32e-10	4.25e-09	gi|359475502|ref|XP_003631692.1|/1.31809e-176/PREDICTED: malate dehydrogenase, glyoxysomal [Vitis vinifera]
Unigene2229	802	311	181.85	69.41	-1.38953	2.61994	2.4e-52	1.85e-50	gi|109895092|gb|ABG47411.1|/1.97803e-150/maltose transporter [Malus x domestica]
Unigene12857	62	24	14.06	5.36	-1.39129	2.62313	2.53e-05	0.000259325	-
Unigene960	57	22	12.92	4.91	-1.39581	2.63136	5.22e-05	0.000502938	gi|255539919|ref|XP_002511024.1|/3.77244e-101/methionine sulfoxide reductase, putative [Ricinus communis]
Unigene884	114	44	25.85	9.82	-1.39637	2.63238	9.31e-09	1.5e-07	gi|255574603|ref|XP_002528212.1|/5.78766e-126/conserved hypothetical protein [Ricinus communis]
CL3570.Contig3	894	344	202.71	76.78	-1.40061	2.64014	7.67e-59	6.58e-57	gi|255566442|ref|XP_002524206.1|/0/Ribulose bisphosphate carboxylase/oxygenase activase 1, chloroplast precursor, putative [Ricinus communis]
CL5325.Contig1	60	23	13.61	5.13	-1.40764	2.65302	2.99e-05	0.000301735	gi|297735238|emb|CBI17600.3|/0/unnamed protein product [Vitis vinifera]
Unigene1486	625	239	141.72	53.34	-1.40975	2.65692	4.82e-42	3.03e-40	gi|255567778|ref|XP_002524867.1|/1.60083e-134/cysteine synthase, putative [Ricinus communis]
Unigene1182	756	289	171.42	64.5	-1.41016	2.65767	1.6e-50	1.21e-48	gi|225438783|ref|XP_002283079.1|/6.01884e-87/PREDICTED: CBS domain-containing protein CBSX1, chloroplastic-like [Vitis vinifera]
Unigene1349	89	34	20.18	7.59	-1.41075	2.65876	3.23e-07	4.38e-06	gi|225443738|ref|XP_002265546.1|/0/PREDICTED: uncharacterized protein LOC100241189 [Vitis vinifera]
Unigene8246	55	21	12.47	4.69	-1.4108	2.65885	6.17e-05	0.000584978	gi|359489371|ref|XP_003633914.1|/1.29676e-114/PREDICTED: spastin-like [Vitis vinifera]
Unigene1312	561	214	127.21	47.76	-1.41334	2.66353	4.77e-38	2.77e-36	gi|351726806|ref|NP_001236883.1|/0/lethal leaf spot 1-like protein [Glycine max]
CL3151.Contig1	349	133	79.14	29.69	-1.41443	2.66554	2.59e-24	1.01e-22	gi|189418957|gb|ACD93720.1|/0/glycolate oxidase [Mikania micrantha]
Unigene2512	265	101	60.09	22.54	-1.41464	2.66593	7.91e-19	2.47e-17	gi|356563529|ref|XP_003550014.1|/8.38018e-79/PREDICTED: casein kinase II subunit alpha-like [Glycine max]
Unigene7428	63	24	14.29	5.36	-1.4147	2.66604	1.71e-05	0.000180304	gi|47059739|gb|AAT09451.1|/3.11557e-83/putative NBS-LRR type disease resistance protein [Prunus persica]
Unigene10085	84	32	19.05	7.14	-1.4158	2.66807	6.58e-07	8.52e-06	gi|224121452|ref|XP_002330831.1|/2.64218e-65/predicted protein [Populus trichocarpa]
Unigene10537	82	31	18.59	6.92	-1.42568	2.68642	7.74e-07	9.91e-06	gi|356508108|ref|XP_003522802.1|/3.80107e-137/PREDICTED: uncharacterized methyltransferase At1g78140, chloroplastic-like [Glycine max]
Unigene2110	275	104	62.36	23.21	-1.42587	2.68677	1.07e-19	3.49e-18	gi|225444476|ref|XP_002272817.1|/7.518e-175/PREDICTED: U3 small nucleolar RNA-associated protein 6 homolog [Vitis vinifera]
Unigene6113	90	34	20.41	7.59	-1.4271	2.68906	2.19e-07	3.01e-06	gi|351721361|ref|NP_001235671.1|/0/NBS-LRR type disease resistance protein [Glycine max]
CL4191.Contig1	122	46	27.66	10.27	-1.42936	2.69328	1.44e-09	2.5e-08	gi|224132508|ref|XP_002328304.1|/3.37554e-82/predicted protein [Populus trichocarpa]
Unigene1190	154	58	34.92	12.95	-1.4311	2.69653	9.84e-12	2.02e-10	gi|224088079|ref|XP_002308316.1|/6.78233e-92/predicted protein [Populus trichocarpa]
CL3764.Contig1	85	32	19.27	7.14	-1.43236	2.69888	4.45e-07	5.91e-06	gi|255569786|ref|XP_002525857.1|/1.60195e-89/caspase, putative [Ricinus communis]
Unigene3855	224	84	50.79	18.75	-1.43765	2.7088	1.64e-16	4.51e-15	gi|356536242|ref|XP_003536648.1|/3.49197e-95/PREDICTED: fruit protein pKIWI502-like [Glycine max]
Unigene972	1178	441	267.11	98.43	-1.44026	2.71371	3.38e-80	3.58e-78	gi|351723775|ref|NP_001235755.1|/8.91919e-115/peroxisomal biogenesis factor 11 family protein [Glycine max]
Unigene1283	359	134	81.4	29.91	-1.4444	2.7215	1.03e-25	4.17e-24	gi|307135825|gb|ADN33697.1|/7.76966e-87/hypothetical protein [Cucumis melo subsp. melo]
Unigene878	2483	924	563.02	206.23	-1.44893	2.73006	2e-168	4.15e-166	gi|356509120|ref|XP_003523300.1|/1.61545e-30/PREDICTED: uncharacterized protein LOC100820369 [Glycine max]
Unigene3193	304	113	68.93	25.22	-1.45056	2.73315	3.85e-22	1.37e-20	gi|255641899|gb|ACU21218.1|/3.93244e-160/unknown [Glycine max]
Unigene8891	70	26	15.87	5.8	-1.45218	2.73621	3.78e-06	4.44e-05	gi|297738795|emb|CBI28040.3|/0/unnamed protein product [Vitis vinifera]
Unigene11153	62	23	14.06	5.13	-1.45457	2.74074	1.35e-05	0.000144389	gi|225464966|ref|XP_002276360.1|/1.03275e-144/PREDICTED: uncharacterized protein LOC100253478 [Vitis vinifera]
Unigene6294	65	24	14.74	5.36	-1.45943	2.75	7.74e-06	8.58e-05	-
Unigene857	310	114	70.29	25.44	-1.46622	2.76297	6.98e-23	2.54e-21	gi|225452642|ref|XP_002281888.1|/1.4592e-113/PREDICTED: uncharacterized protein LOC100254161 [Vitis vinifera]
Unigene2921	98	36	22.22	8.04	-1.46659	2.76368	3.3e-08	5.06e-07	gi|359806208|ref|NP_001240950.1|/3.71297e-98/uncharacterized protein LOC100780934 [Glycine max]
CL3109.Contig1	1777	653	402.94	145.75	-1.46707	2.7646	2.45e-123	3.69e-121	gi|224094610|ref|XP_002310188.1|/9.75819e-167/hypothetical protein POPTRDRAFT_813989 [Populus trichocarpa]
Unigene1255	459	167	104.08	37.27	-1.48161	2.79259	1.3e-33	6.82e-32	gi|224099343|ref|XP_002311446.1|/1.53667e-73/predicted protein [Populus trichocarpa]
Unigene994	265	96	60.09	21.43	-1.48749	2.80401	3.47e-20	1.15e-18	gi|255568816|ref|XP_002525379.1|/2.2007e-155/alcohol dehydrogenase, putative [Ricinus communis]
Unigene24847	50	18	11.34	4.02	-1.49615	2.8209	6.69e-05	0.000631305	-
CL1258.Contig1	2083	750	472.32	167.4	-1.49647	2.82151	1.63e-148	2.83e-146	gi|255542956|ref|XP_002512541.1|/0/NAD dependent epimerase/dehydratase, putative [Ricinus communis]
Unigene4575	53	19	12.02	4.24	-1.5033	2.83491	3.8e-05	0.000374971	gi|359497361|ref|XP_002269491.2|/0/PREDICTED: probable galactinol--sucrose galactosyltransferase 2-like [Vitis vinifera]
Unigene3194	56	20	12.7	4.46	-1.50971	2.84753	2.16e-05	0.000223721	gi|307136309|gb|ADN34133.1|/0/serine-type endopeptidase [Cucumis melo subsp. melo]
Unigene591	1249	443	283.21	98.88	-1.51812	2.86418	1.04e-91	1.27e-89	gi|225456880|ref|XP_002277301.1|/0/PREDICTED: elongation factor Tu, chloroplastic-like [Vitis vinifera]
Unigene2180	96	34	21.77	7.59	-1.52017	2.86825	2e-08	3.12e-07	gi|225461322|ref|XP_002284546.1|/2.61866e-135/PREDICTED: cytochrome c-type biogenesis ccda-like chloroplastic protein 2 [Vitis vinifera]
Unigene3043	192	68	43.54	15.18	-1.52017	2.86825	1.78e-15	4.67e-14	-
Unigene5339	65	23	14.74	5.13	-1.52271	2.87329	4.01e-06	4.68e-05	gi|224091637|ref|XP_002309311.1|/3.72288e-45/predicted protein [Populus trichocarpa]
Unigene1571	1210	425	274.37	94.86	-1.53225	2.89237	4.27e-90	5.1e-88	gi|359472994|ref|XP_003631227.1|/1.90822e-73/PREDICTED: serine/threonine-protein kinase STN7, chloroplastic isoform 2 [Vitis vinifera]
Unigene2350	166	58	37.64	12.95	-1.53931	2.90656	8.36e-14	1.98e-12	gi|224118620|ref|XP_002331407.1|/1.36792e-48/predicted protein [Populus trichocarpa]
CL4836.Contig1	293	102	66.44	22.77	-1.54492	2.91787	2.43e-23	9e-22	gi|225460680|ref|XP_002269230.1|/0/PREDICTED: fructose-1,6-bisphosphatase, cytosolic [Vitis vinifera]
Unigene1073	66	23	14.97	5.13	-1.54504	2.91813	2.65e-06	3.17e-05	gi|225427627|ref|XP_002272494.1|/3.6399e-74/PREDICTED: uncharacterized protein LOC100266665 [Vitis vinifera]
CL4857.Contig1	46	16	10.43	3.57	-1.54674	2.92157	9.08e-05	0.000831358	gi|224136430|ref|XP_002326858.1|/2.4652e-51/predicted protein [Populus trichocarpa]
Unigene1004	98	34	22.22	7.59	-1.54969	2.92754	8.8e-09	1.43e-07	-
Unigene4037	147	51	33.33	11.38	-1.55032	2.92882	1.71e-12	3.7e-11	-
Unigene5039	107	37	24.26	8.26	-1.55437	2.93705	1.68e-09	2.88e-08	gi|359479459|ref|XP_002274681.2|/0/PREDICTED: uncharacterized protein LOC100251769 [Vitis vinifera]
Unigene1311	745	257	168.93	57.36	-1.55831	2.94508	1.6e-57	1.35e-55	gi|225431715|ref|XP_002265166.1|/0/PREDICTED: 2-oxoisovalerate dehydrogenase subunit alpha, mitochondrial [Vitis vinifera]
Unigene1420	235	81	53.29	18.08	-1.55947	2.94746	2.93e-19	9.36e-18	gi|255583547|ref|XP_002532530.1|/1.58062e-180/Aspartic proteinase nepenthesin-1 precursor, putative [Ricinus communis]
Unigene8681	70	24	15.87	5.36	-1.566	2.96082	1e-06	1.26e-05	gi|356516235|ref|XP_003526801.1|/2.05165e-20/PREDICTED: uncharacterized protein LOC100305875 [Glycine max]
Unigene889	3146	1076	713.36	240.16	-1.57063	2.97035	1.28e-239	4.09e-237	gi|356496422|ref|XP_003517067.1|/9.88408e-28/PREDICTED: uncharacterized protein LOC100803743 [Glycine max]
Unigene4289	82	28	18.59	6.25	-1.5726	2.9744	1.07e-07	1.54e-06	gi|225446714|ref|XP_002282438.1|/4.36508e-20/PREDICTED: uncharacterized protein LOC100267696 [Vitis vinifera]
Unigene26091	91	31	20.63	6.92	-1.5759	2.98121	2.03e-08	3.16e-07	-
Unigene5786	297	101	67.34	22.54	-1.57898	2.98758	2.4e-24	9.37e-23	-
Unigene786	50	17	11.34	3.79	-1.58115	2.99208	3.37e-05	0.00033729	gi|356546877|ref|XP_003541848.1|/2.73259e-58/PREDICTED: thioredoxin M4, chloroplastic-like [Glycine max]
Unigene3512	769	261	174.37	58.25	-1.58182	2.99348	1.38e-60	1.21e-58	gi|225454876|ref|XP_002278704.1|/1.10636e-92/PREDICTED: uncharacterized protein LOC100247606 [Vitis vinifera]
CL2643.Contig1	62	21	14.06	4.69	-1.58394	2.99787	3.53e-06	4.17e-05	gi|255585136|ref|XP_002533273.1|/6.14732e-150/conserved hypothetical protein [Ricinus communis]
Unigene3181	62	21	14.06	4.69	-1.58394	2.99787	3.53e-06	4.17e-05	gi|356556396|ref|XP_003546512.1|/0/PREDICTED: aldehyde dehydrogenase family 7 member A1-like [Glycine max]
Unigene17601	225	76	51.02	16.96	-1.58893	3.00825	5.73e-19	1.8e-17	-
CL4663.Contig1	83	28	18.82	6.25	-1.59034	3.0112	7.06e-08	1.04e-06	gi|225462725|ref|XP_002268709.1|/0/PREDICTED: RNA polymerase sigma factor rpoD [Vitis vinifera]
Unigene835	727	245	164.85	54.68	-1.59207	3.01481	6.74e-58	5.73e-56	gi|358249342|ref|NP_001240037.1|/1.78146e-101/uncharacterized protein LOC100810571 [Glycine max]
Unigene1356	286	96	64.85	21.43	-1.59747	3.02613	6.99e-24	2.65e-22	gi|255537465|ref|XP_002509799.1|/2.96456e-170/2-deoxyglucose-6-phosphate phosphatase, putative [Ricinus communis]
Unigene1427	221	74	50.11	16.52	-1.60088	3.03329	7.44e-19	2.32e-17	gi|255561655|ref|XP_002521837.1|/4.36012e-81/Serine/threonine-protein kinase SAPK10, putative [Ricinus communis]
Unigene644	278	93	63.04	20.76	-1.60246	3.03661	2.36e-23	8.78e-22	gi|359483358|ref|XP_003632943.1|/0/PREDICTED: 5'-adenylylsulfate reductase 3, chloroplastic-like isoform 1 [Vitis vinifera]
CL3456.Contig2	204	68	46.26	15.18	-1.60759	3.04743	1.3e-17	3.83e-16	gi|283135872|gb|ADB11327.1|/2.65965e-78/tau class glutathione transferase GSTU45 [Populus trichocarpa]
Unigene2608	105	35	23.81	7.81	-1.60817	3.04866	9.56e-10	1.68e-08	-
Unigene2631	126	42	28.57	9.37	-1.60838	3.04909	2.01e-11	4.01e-10	gi|87116458|dbj|BAE79381.1|/4.50444e-11/unnamed protein product [Ipomoea batatas]
Unigene2388	151	50	34.24	11.16	-1.61735	3.0681	1.63e-13	3.75e-12	gi|157169067|gb|ABV25893.1|/0/starch synthase isoform I [Manihot esculenta]
Unigene723	307	101	69.61	22.54	-1.62681	3.08829	3.77e-26	1.57e-24	gi|118486691|gb|ABK95182.1|/1.69944e-146/unknown [Populus trichocarpa]
CL1123.Contig1	231	76	52.38	16.96	-1.62688	3.08844	4.69e-20	1.55e-18	gi|224104329|ref|XP_002313399.1|/0/predicted protein [Populus trichocarpa]
Unigene5970	137	45	31.06	10.04	-1.6293	3.09363	1.66e-12	3.6e-11	gi|255542526|ref|XP_002512326.1|/7.52924e-61/conserved hypothetical protein [Ricinus communis]
Unigene1464	687	225	155.78	50.22	-1.63318	3.10195	8.37e-57	6.94e-55	gi|255554535|ref|XP_002518306.1|/3.58424e-78/methionine sulfoxide reductase, putative [Ricinus communis]
Unigene8771	55	18	12.47	4.02	-1.63319	3.10199	8.14e-06	9e-05	gi|225457217|ref|XP_002284065.1|/1.60063e-112/PREDICTED: phosphoserine phosphatase, chloroplastic [Vitis vinifera]
Unigene587	2354	770	533.77	171.86	-1.63498	3.10584	1.83e-190	4.45e-188	-
Unigene540	2376	777	538.76	173.42	-1.63537	3.10668	2.75e-192	6.8e-190	-
CL2037.Contig1	101	33	22.9	7.37	-1.63561	3.10719	1.24e-09	2.15e-08	gi|2266947|gb|AAB80714.1|/0/phosphoenolpyruvate carboxylase 1 [Gossypium hirsutum]
Unigene918	43	14	9.75	3.12	-1.64386	3.125	7.87e-05	0.000731369	gi|224128988|ref|XP_002328862.1|/8.90864e-57/predicted protein [Populus trichocarpa]
Unigene7391	231	75	52.38	16.74	-1.64572	3.12903	2.28e-20	7.71e-19	gi|357492565|ref|XP_003616571.1|/1.35849e-33/hypothetical protein MTR_5g081880 [Medicago truncatula]
Unigene879	827	267	187.52	59.59	-1.6539	3.14684	3.15e-69	3.06e-67	gi|257219554|gb|ACV50430.1|/2.1286e-32/copper chaperone [Jatropha curcas]
Unigene381	341	110	77.32	24.55	-1.65512	3.14949	1.48e-29	6.91e-28	gi|225426574|ref|XP_002279815.1|/2.91703e-112/PREDICTED: uncharacterized protein LOC100256431 [Vitis vinifera]
CL9.Contig1	249	80	56.46	17.86	-1.6605	3.16125	4.19e-22	1.49e-20	gi|255582158|ref|XP_002531873.1|/2.17151e-144/methylenetetrahydrofolate dehydrogenase, putative [Ricinus communis]
Unigene4301	221	71	50.11	15.85	-1.66062	3.16151	8.64e-20	2.82e-18	gi|225451455|ref|XP_002270017.1|/1.51496e-70/PREDICTED: uncharacterized protein LOC100265298 isoform 1 [Vitis vinifera]
Unigene1264	140	45	31.75	10.04	-1.661	3.16235	4.64e-13	1.04e-11	gi|225434642|ref|XP_002279786.1|/3.17008e-175/PREDICTED: uncharacterized protein LOC100253483 [Vitis vinifera]
Unigene5767	53	17	12.02	3.79	-1.66517	3.1715	9.27e-06	0.000101586	gi|224092390|ref|XP_002309588.1|/1.04694e-169/predicted protein [Populus trichocarpa]
Unigene3723	75	24	17.01	5.36	-1.66608	3.17351	1.19e-07	1.7e-06	gi|224076427|ref|XP_002304941.1|/4.55042e-114/predicted protein [Populus trichocarpa]
Unigene20576	47	15	10.66	3.35	-1.66997	3.18209	2.87e-05	0.000291446	-
Unigene7137	63	20	14.29	4.46	-1.67989	3.20404	1.11e-06	1.39e-05	gi|46359651|dbj|BAD15330.1|/1.53393e-111/squalene epoxidase [Panax ginseng]
Unigene19420	41	13	9.3	2.9	-1.68118	3.2069	8.97e-05	0.000822353	-
CL5437.Contig1	1058	334	239.9	74.55	-1.68615	3.21797	1.77e-90	2.14e-88	gi|224097194|ref|XP_002310871.1|/0/predicted protein [Populus trichocarpa]
Unigene6481	1924	606	436.27	135.26	-1.68949	3.22542	1.96e-163	3.93e-161	gi|1655699|emb|CAA69032.1|/3.44804e-25/pherophorin-S [Volvox carteri f. nagariensis]
Unigene14063	48	15	10.88	3.35	-1.69945	3.24776	1.85e-05	0.000192383	gi|255540519|ref|XP_002511324.1|/1.20167e-22/leucine-rich repeat-containing protein, putative [Ricinus communis]
Unigene2056	141	44	31.97	9.82	-1.70292	3.2556	1.43e-13	3.32e-12	gi|255580495|ref|XP_002531072.1|/1.6168e-117/conserved hypothetical protein [Ricinus communis]
Unigene1455	45	14	10.2	3.12	-1.70895	3.26923	3.25e-05	0.000326236	gi|357444161|ref|XP_003592358.1|/0/Phosphoglucomutase [Medicago truncatula]
Unigene9841	58	18	13.15	4.02	-1.7098	3.27114	2.19e-06	2.67e-05	-
CL3030.Contig1	87	27	19.73	6.03	-1.71016	3.27197	6.07e-09	1e-07	gi|359807230|ref|NP_001241364.1|/3.13807e-168/uncharacterized protein LOC100804302 [Glycine max]
Unigene1779	245	76	55.55	16.96	-1.71165	3.27535	1.18e-22	4.25e-21	gi|224131142|ref|XP_002321011.1|/3.15635e-77/multidrug resistance protein ABC transporter family [Populus trichocarpa]
Unigene3654	81	25	18.37	5.58	-1.71901	3.29211	1.84e-08	2.89e-07	gi|356546034|ref|XP_003541437.1|/8.2019e-84/PREDICTED: dnaJ homolog subfamily C member 28-like [Glycine max]
CL1875.Contig1	292	90	66.21	20.09	-1.72057	3.29567	6.8e-27	2.91e-25	gi|224102595|ref|XP_002312740.1|/2.45884e-100/predicted protein [Populus trichocarpa]
Unigene8602	62	19	14.06	4.24	-1.72946	3.31604	8.03e-07	1.03e-05	gi|224120698|ref|XP_002318395.1|/6.88303e-11/predicted protein [Populus trichocarpa]
Unigene3248	675	205	153.06	45.76	-1.74194	3.34484	4.93e-61	4.35e-59	gi|297738248|emb|CBI27449.3|/6.27505e-70/unnamed protein product [Vitis vinifera]
Unigene6223	109	33	24.72	7.37	-1.74594	3.35414	3.82e-11	7.46e-10	-
Unigene1398	182	55	41.27	12.28	-1.74878	3.36075	1.06e-17	3.17e-16	gi|363808214|ref|NP_001242232.1|/0/uncharacterized protein LOC100802136 [Glycine max]
Unigene604	374	113	84.8	25.22	-1.7495	3.36241	9.23e-35	4.92e-33	gi|225463426|ref|XP_002274716.1|/0/PREDICTED: uncharacterized protein LOC100257130 [Vitis vinifera]
Unigene662	2771	834	628.33	186.15	-1.75506	3.3754	2.52e-247	8.53e-245	gi|225441779|ref|XP_002283552.1|/0/PREDICTED: GTP-binding protein TypA/BipA homolog isoform 1 [Vitis vinifera]
CL2570.Contig1	70	21	15.87	4.69	-1.75864	3.3838	1.08e-07	1.55e-06	gi|225438615|ref|XP_002281012.1|/6.61682e-105/PREDICTED: uncharacterized oxidoreductase C23D3.11 [Vitis vinifera]
Unigene4649	110	33	24.94	7.37	-1.75872	3.38399	2.45e-11	4.83e-10	gi|147857570|emb|CAN83082.1|/2.73226e-71/hypothetical protein VITISV_001330 [Vitis vinifera]
Unigene12953	50	15	11.34	3.35	-1.75919	3.38507	7.54e-06	8.38e-05	gi|334186158|ref|NP_001190145.1|/0/Transketolase [Arabidopsis thaliana]
Unigene815	287	86	65.08	19.2	-1.76111	3.38958	2.75e-27	1.19e-25	gi|229915240|gb|ACQ90682.1|/1.44766e-21/geranyl diphosphate synthase large subunit [Humulus lupulus]
Unigene3798	77	23	17.46	5.13	-1.76702	3.40351	2.28e-08	3.53e-07	gi|356543670|ref|XP_003540283.1|/5.79511e-79/PREDICTED: uncharacterized protein LOC100784928 [Glycine max]
CL5520.Contig2	279	83	63.26	18.53	-1.77143	3.41392	8.92e-27	3.79e-25	gi|166788505|dbj|BAG06705.1|/1.28796e-132/1-aminocyclopropane-1-carboxylate oxidase [Ficus carica]
CL4266.Contig1	47	14	10.66	3.12	-1.77259	3.41667	1.32e-05	0.000141552	gi|255542920|ref|XP_002512523.1|/0/2-deoxyglucose-6-phosphate phosphatase, putative [Ricinus communis]
Unigene2628	71	21	16.1	4.69	-1.7794	3.43284	6.88e-08	1.01e-06	gi|224061601|ref|XP_002300561.1|/6.66797e-22/predicted protein [Populus trichocarpa]
Unigene4986	71	21	16.1	4.69	-1.7794	3.43284	6.88e-08	1.01e-06	gi|319759254|gb|ADV71363.1|/5.87891e-32/glycosyltransferase GT03H24 [Pueraria montana var. lobata]
Unigene3055	41	12	9.3	2.68	-1.795	3.47015	4.08e-05	0.000399645	gi|302144062|emb|CBI23167.3|/3.16118e-44/unnamed protein product [Vitis vinifera]
Unigene17250	178	52	40.36	11.61	-1.79756	3.47631	5.85e-18	1.76e-16	-
CL371.Contig3	130	38	29.48	8.48	-1.7976	3.47642	1.71e-13	3.94e-12	gi|224127426|ref|XP_002320071.1|/0/cytochrome P450 [Populus trichocarpa]
Unigene1637	72	21	16.33	4.69	-1.79986	3.48188	4.37e-08	6.58e-07	gi|1019946|gb|AAB52954.1|/7.82301e-138/ascorbate peroxidase [Gossypium hirsutum]
CL2969.Contig1	103	30	23.36	6.7	-1.80181	3.48657	5.14e-11	9.96e-10	gi|225429185|ref|XP_002275810.1|/1.30052e-71/PREDICTED: uncharacterized protein LOC100266884 [Vitis vinifera]
Unigene21214	79	23	17.91	5.13	-1.80373	3.49123	9.24e-09	1.49e-07	-
Unigene832	743	216	168.48	48.21	-1.80517	3.49471	2.58e-70	2.54e-68	gi|357453913|ref|XP_003597237.1|/5.41313e-07/hypothetical protein MTR_2g094290 [Medicago truncatula]
Unigene11793	38	11	8.62	2.46	-1.80903	3.50407	7.18e-05	0.000673666	-
Unigene9538	76	22	17.23	4.91	-1.81113	3.50916	1.6e-08	2.53e-07	gi|255573758|ref|XP_002527800.1|/0/phosphoglucomutase, putative [Ricinus communis]
Unigene4890	139	40	31.52	8.93	-1.81954	3.52968	1.49e-14	3.68e-13	gi|225441197|ref|XP_002266366.1|/9.84822e-100/PREDICTED: uncharacterized protein LOC100255653 [Vitis vinifera]
CL3545.Contig1	66	19	14.97	4.24	-1.81994	3.53066	1.32e-07	1.87e-06	gi|225442924|ref|XP_002265172.1|/0/PREDICTED: uncharacterized protein LOC100268161 isoform 1 [Vitis vinifera]
Unigene1818	94	27	21.31	6.03	-1.8213	3.534	2.64e-10	4.81e-09	gi|255556043|ref|XP_002519056.1|/3.48614e-92/rnf5, putative [Ricinus communis]
Unigene1886	56	16	12.7	3.57	-1.83083	3.55742	1.1e-06	1.37e-05	gi|359496682|ref|XP_003635299.1|/5.86147e-123/PREDICTED: protein CbbY-like [Vitis vinifera]
CL1340.Contig1	49	14	11.11	3.12	-1.83224	3.5609	5.28e-06	6.03e-05	gi|255547492|ref|XP_002514803.1|/0/phosphatidylcholine-sterol O-acyltransferase, putative [Ricinus communis]
CL1244.Contig2	95	27	21.54	6.03	-1.83679	3.57214	1.67e-10	3.09e-09	gi|147794801|emb|CAN71427.1|/0/hypothetical protein VITISV_027864 [Vitis vinifera]
Unigene2618	142	40	32.2	8.93	-1.85033	3.60582	3.8e-15	9.71e-14	gi|255564210|ref|XP_002523102.1|/4.5485e-44/conserved hypothetical protein [Ricinus communis]
CL5005.Contig1	966	272	219.04	60.71	-1.85119	3.60797	5.1e-94	6.43e-92	gi|380042376|gb|AFD33352.1|/0/acyl-activating enzyme 8 [Cannabis sativa]
CL5217.Contig1	228	64	51.7	14.28	-1.85617	3.62045	1.63e-23	6.09e-22	gi|358249276|ref|NP_001240278.1|/4.51594e-114/uncharacterized protein LOC100803191 [Glycine max]
Unigene1285	430	120	97.5	26.78	-1.86425	3.64078	3.35e-43	2.2e-41	gi|255555797|ref|XP_002518934.1|/3.50653e-157/phosphatidylcholine transfer protein, putative [Ricinus communis]
Unigene657	169	47	38.32	10.49	-1.86908	3.653	5.65e-18	1.71e-16	gi|225457361|ref|XP_002284772.1|/3.3135e-135/PREDICTED: ribulose-phosphate 3-epimerase, chloroplastic-like [Vitis vinifera]
Unigene14205	108	30	24.49	6.7	-1.86996	3.65522	5.23e-12	1.09e-10	-
Unigene3813	36	10	8.16	2.23	-1.87153	3.65919	7.91e-05	0.00073479	gi|359485807|ref|XP_002270988.2|/0/PREDICTED: threonyl-tRNA synthetase-like [Vitis vinifera]
Unigene12748	65	18	14.74	4.02	-1.87447	3.66667	9.05e-08	1.3e-06	-
Unigene1764	40	11	9.07	2.46	-1.88244	3.68699	2.81e-05	0.000285877	gi|2499488|sp|Q41140.1|PFPA_RICCO/2.9892e-178/RecName: Full=Pyrophosphate--fructose 6-phosphate 1-phosphotransferase subunit alpha; Short=PFP; AltName: Full=6-phosphofructokinase, pyrophosphate dependent; AltName: Full=PPi-PFK; AltName: Full=Pyrophosphate-dependent 6-phosphofructose-1-kinase
Unigene1119	1429	392	324.03	87.49	-1.88894	3.70362	5.67e-142	9.33e-140	gi|83628262|gb|ABC26011.1|/0/carotenoid cleavage dioxygenase 4a [Citrus clementina]
CL1326.Contig1	62	17	14.06	3.79	-1.89133	3.70976	1.56e-07	2.2e-06	gi|359490081|ref|XP_003634027.1|/1.5378e-157/PREDICTED: probable isoaspartyl peptidase/L-asparaginase 3-like [Vitis vinifera]
Unigene23960	44	12	9.98	2.68	-1.89681	3.72388	1e-05	0.000109674	-
Unigene8422	44	12	9.98	2.68	-1.89681	3.72388	1e-05	0.000109609	gi|357519951|ref|XP_003630264.1|/2.5737e-27/Callose synthase [Medicago truncatula]
Unigene326	165	45	37.41	10.04	-1.89766	3.7261	6.53e-18	1.96e-16	gi|359478631|ref|XP_002280898.2|/2.93733e-94/PREDICTED: uncharacterized protein LOC100260350 [Vitis vinifera]
Unigene1181	294	80	66.66	17.86	-1.90009	3.73236	8.39e-31	4.09e-29	gi|225432876|ref|XP_002280020.1|/9.69761e-80/PREDICTED: uncharacterized protein LOC100252711 [Vitis vinifera]
CL5086.Contig1	151	41	34.24	9.15	-1.90384	3.74208	1.39e-16	3.84e-15	gi|356536107|ref|XP_003536581.1|/2.42892e-166/PREDICTED: ATP-dependent Clp protease proteolytic subunit-related protein 1, chloroplastic-like [Glycine max]
Unigene1338	59	16	13.38	3.57	-1.90608	3.7479	2.7e-07	3.69e-06	gi|351726804|ref|NP_001236627.1|/9.11207e-45/uncharacterized protein LOC100527224 [Glycine max]
Unigene8149	48	13	10.88	2.9	-1.90755	3.75172	3.6e-06	4.24e-05	gi|359476999|ref|XP_002263942.2|/1.71802e-171/PREDICTED: MORC family CW-type zinc finger protein 2B-like [Vitis vinifera]
Unigene10464	48	13	10.88	2.9	-1.90755	3.75172	3.6e-06	4.24e-05	gi|225438924|ref|XP_002279324.1|/1.03501e-121/PREDICTED: probable protein phosphatase 2C 63-like [Vitis vinifera]
CL7.Contig1	122	33	27.66	7.37	-1.90806	3.75305	1.02e-13	2.4e-12	gi|358348670|ref|XP_003638367.1|/6.40325e-137/Receptor-like protein kinase [Medicago truncatula]
Unigene1900	100	27	22.68	6.03	-1.91119	3.76119	1.65e-11	3.33e-10	gi|255560127|ref|XP_002521081.1|/0/acid phosphatase, putative [Ricinus communis]
Unigene5194	37	10	8.39	2.23	-1.91163	3.76233	4.91e-05	0.000475358	-
Unigene3503	430	116	97.5	25.89	-1.91301	3.76593	1.11e-44	7.7e-43	gi|255552987|ref|XP_002517536.1|/0/aspartate aminotransferase, putative [Ricinus communis]
Unigene1410	52	14	11.79	3.12	-1.91795	3.77885	1.29e-06	1.61e-05	gi|255575275|ref|XP_002528541.1|/1.48878e-142/conserved hypothetical protein [Ricinus communis]
Unigene883	97	26	21.99	5.8	-1.92272	3.79138	2.82e-11	5.54e-10	gi|255574603|ref|XP_002528212.1|/1.60257e-40/conserved hypothetical protein [Ricinus communis]
Unigene2883	45	12	10.2	2.68	-1.92826	3.80597	6.24e-06	7.07e-05	gi|225431364|ref|XP_002278653.1|/1.21976e-66/PREDICTED: ganglioside-induced differentiation-associated protein 2 [Vitis vinifera]
Unigene3677	255	68	57.82	15.18	-1.9294	3.80896	1.91e-27	8.27e-26	gi|225448988|ref|XP_002270908.1|/0/PREDICTED: vacuolar amino acid transporter 1-like [Vitis vinifera]
Unigene7081	34	9	7.71	2.01	-1.93954	3.83582	8.58e-05	0.000790936	-
CL3082.Contig2	53	14	12.02	3.12	-1.94582	3.85256	8.03e-07	1.02e-05	gi|225428620|ref|XP_002284806.1|/8.46688e-133/PREDICTED: cytochrome P450 82C4 [Vitis vinifera]
Unigene5590	38	10	8.62	2.23	-1.95064	3.86547	3.04e-05	0.000306354	gi|90185678|emb|CAJ85639.1|/7.55618e-09/Major strawberry allergen Fra a 1-B [Fragaria x ananassa]
Unigene2039	519	136	117.68	30.35	-1.9551	3.87743	4.15e-55	3.31e-53	gi|356553721|ref|XP_003545201.1|/3.62094e-84/PREDICTED: probable tyrosine-protein phosphatase At1g05000-like [Glycine max]
Unigene872	88	23	19.95	5.13	-1.95936	3.88889	1.4e-10	2.61e-09	gi|359807590|ref|NP_001241414.1|/8.48061e-118/uncharacterized protein LOC100785878 [Glycine max]
Unigene11501	46	12	10.43	2.68	-1.96043	3.89179	3.86e-06	4.52e-05	-
Unigene783	46	12	10.43	2.68	-1.96043	3.89179	3.86e-06	4.52e-05	gi|347596003|gb|AEP13979.1|/1.2021e-146/extracellular calcium sensing receptor [Castanopsis chinensis]
CL5344.Contig1	526	137	119.27	30.58	-1.96357	3.90026	3.76e-56	3.07e-54	gi|225430510|ref|XP_002285564.1|/7.87687e-99/PREDICTED: phospholipid hydroperoxide glutathione peroxidase 1, chloroplastic [Vitis vinifera]
CL3427.Contig1	219	57	49.66	12.72	-1.96499	3.90409	2.51e-24	9.79e-23	gi|356559827|ref|XP_003548198.1|/3.41842e-41/PREDICTED: auxin-induced protein 10A5-like [Glycine max]
Unigene2051	146	38	33.11	8.48	-1.96513	3.90448	1.04e-16	2.9e-15	gi|225452428|ref|XP_002277200.1|/0/PREDICTED: probable monodehydroascorbate reductase, cytoplasmic isoform 2 [Vitis vinifera]
Unigene3633	135	35	30.61	7.81	-1.97061	3.91933	1.31e-15	3.45e-14	gi|225438107|ref|XP_002277800.1|/3.11296e-25/PREDICTED: 50S ribosomal protein 6, chloroplastic [Vitis vinifera]
Unigene5737	112	29	25.4	6.47	-1.97299	3.92581	3.34e-13	7.57e-12	-
CL991.Contig2	603	156	136.73	34.82	-1.97334	3.92677	1.57e-64	1.47e-62	gi|297737568|emb|CBI26769.3|/4.68134e-62/unnamed protein product [Vitis vinifera]
Unigene652	709	183	160.77	40.85	-1.97659	3.93562	9.91e-76	1.02e-73	gi|224107497|ref|XP_002314501.1|/2.01938e-53/predicted protein [Populus trichocarpa]
Unigene9823	156	40	35.37	8.93	-1.98579	3.96081	5.45e-18	1.65e-16	-
Unigene3192	47	12	10.66	2.68	-1.9919	3.97761	2.38e-06	2.87e-05	gi|356556416|ref|XP_003546522.1|/3.99692e-11/PREDICTED: uncharacterized protein LOC100817225 [Glycine max]
Unigene2770	98	25	22.22	5.58	-1.99352	3.98208	7.17e-12	1.48e-10	gi|356535468|ref|XP_003536267.1|/4.73187e-32/PREDICTED: monothiol glutaredoxin-S6-like [Glycine max]
Unigene2395	592	151	134.24	33.7	-1.99399	3.98338	3.14e-64	2.87e-62	gi|359488181|ref|XP_002280096.2|/6.96093e-94/PREDICTED: uncharacterized protein LOC100249716 [Vitis vinifera]
Unigene7214	71	18	16.1	4.02	-2.00179	4.00498	5.23e-09	8.63e-08	-
Unigene13756	1457	369	330.38	82.36	-2.00411	4.01141	1.8e-156	3.46e-154	-
CL1523.Contig1	2073	519	470.05	115.84	-2.02068	4.05775	3.42e-224	1.02e-221	gi|356563292|ref|XP_003549898.1|/0/PREDICTED: elongation factor G, chloroplastic-like [Glycine max]
Unigene5779	48	12	10.88	2.68	-2.02137	4.0597	1.46e-06	1.81e-05	-
Unigene4358	160	40	36.28	8.93	-2.02244	4.06271	8.02e-19	2.49e-17	gi|356552003|ref|XP_003544361.1|/0/PREDICTED: potassium channel SKOR-like [Glycine max]
CL954.Contig1	1280	320	290.24	71.42	-2.02285	4.06385	2.32e-139	3.72e-137	gi|147809366|emb|CAN62383.1|/0/hypothetical protein VITISV_028023 [Vitis vinifera]
CL2956.Contig1	100	25	22.68	5.58	-2.02308	4.06452	2.73e-12	5.84e-11	gi|359490992|ref|XP_003634196.1|/2.89777e-129/PREDICTED: MATE efflux family protein 6 [Vitis vinifera]
Unigene758	68	17	15.42	3.79	-2.02453	4.0686	8.88e-09	1.44e-07	gi|224144188|ref|XP_002325213.1|/4.04312e-35/predicted protein [Populus trichocarpa]
CL2484.Contig1	105	26	23.81	5.8	-2.03744	4.10517	6.16e-13	1.37e-11	gi|310753563|gb|ADP20178.1|/8.78441e-10/gag-pol polyprotein [Silene latifolia]
Unigene2410	138	34	31.29	7.59	-2.04353	4.12253	1.24e-16	3.42e-15	gi|18403527|ref|NP_565785.1|/2.70824e-27/uncharacterized protein [Arabidopsis thaliana]
Unigene6190	130	32	29.48	7.14	-2.04574	4.12885	9.16e-16	2.44e-14	gi|148807233|gb|ABR13326.1|/3.7295e-52/putative ATP-dependent protease proteolytic subunit [Prunus dulcis]
Unigene588	4505	1105	1021.51	246.63	-2.05028	4.14187	0	0	gi|225446693|ref|XP_002282107.1|/0/PREDICTED: ATP-dependent zinc metalloprotease FTSH 2, chloroplastic-like [Vitis vinifera]
CL991.Contig1	90	22	20.41	4.91	-2.05548	4.15682	2.13e-11	4.22e-10	gi|297737569|emb|CBI26770.3|/3.62114e-116/unnamed protein product [Vitis vinifera]
Unigene2725	86	21	19.5	4.69	-2.05581	4.15778	5.83e-11	1.12e-09	gi|224119928|ref|XP_002331097.1|/0/predicted protein [Populus trichocarpa]
Unigene13037	41	10	9.3	2.23	-2.06019	4.1704	7e-06	7.85e-05	gi|224115622|ref|XP_002317081.1|/1.87397e-129/predicted protein [Populus trichocarpa]
Unigene565	4299	1040	974.8	232.13	-2.07017	4.19937	0	0	gi|356511080|ref|XP_003524258.1|/1.24412e-64/PREDICTED: homeobox-leucine zipper protein ATHB-16-like, partial [Glycine max]
Unigene6143	87	21	19.73	4.69	-2.07273	4.20682	3.57e-11	7.01e-10	-
Unigene745	208	50	47.16	11.16	-2.07923	4.22581	7.64e-25	3.02e-23	gi|255539306|ref|XP_002510718.1|/0/conserved hypothetical protein [Ricinus communis]
CL3384.Contig1	50	12	11.34	2.68	-2.08112	4.23134	5.45e-07	7.15e-06	gi|224067864|ref|XP_002302571.1|/3.2651e-129/tetrahydrofolate dehydrogenase/cyclohydrolase [Populus trichocarpa]
Unigene5772	563	135	127.66	30.13	-2.08303	4.23697	1.18e-64	1.1e-62	-
Unigene649	362	86	82.08	19.2	-2.09592	4.275	1.67e-42	1.07e-40	gi|356553066|ref|XP_003544879.1|/4.39544e-53/PREDICTED: dehydrodolichyl diphosphate synthase 2-like [Glycine max]
Unigene5250	166	39	37.64	8.7	-2.11318	4.32644	1.66e-20	5.62e-19	gi|359484398|ref|XP_003633103.1|/8.22104e-89/PREDICTED: uncharacterized protein LOC100853647 [Vitis vinifera]
Unigene573	3228	758	731.95	169.18	-2.11319	4.32646	0	0	gi|225429303|ref|XP_002270096.1|/3.75692e-176/PREDICTED: uncharacterized protein LOC100243866 [Vitis vinifera]
Unigene10061	403	94	91.38	20.98	-2.12286	4.35558	7.21e-48	5.27e-46	-
Unigene5357	30	7	6.8	1.56	-2.12399	4.35897	9.56e-05	0.000873561	gi|359473090|ref|XP_002275843.2|/0/PREDICTED: allantoate deiminase, chloroplastic-like [Vitis vinifera]
CL4186.Contig1	155	36	35.15	8.04	-2.12826	4.37189	2.02e-19	6.51e-18	gi|225442323|ref|XP_002280107.1|/0/PREDICTED: inactive protein kinase SELMODRAFT_444075 isoform 2 [Vitis vinifera]
Unigene241	248	57	56.23	12.72	-2.14424	4.4206	1.96e-30	9.37e-29	gi|297746269|emb|CBI16325.3|/0/unnamed protein product [Vitis vinifera]
CL2504.Contig1	2316	526	525.15	117.4	-2.1613	4.47317	1.01e-272	3.83e-270	gi|357448309|ref|XP_003594430.1|/1.23812e-24/NADPH oxidase [Medicago truncatula]
Unigene739	641	145	145.35	32.36	-2.16725	4.49166	4.41e-77	4.58e-75	gi|255552183|ref|XP_002517136.1|/0/Protein FRIGIDA, putative [Ricinus communis]
Unigene624	700	158	158.73	35.27	-2.17006	4.50043	3.64e-84	4.12e-82	gi|147856054|emb|CAN78614.1|/9.30373e-28/hypothetical protein VITISV_028924 [Vitis vinifera]
Unigene3587	49	11	11.11	2.46	-2.17513	4.51626	3.35e-07	4.52e-06	gi|255572832|ref|XP_002527348.1|/1.39232e-14/conserved hypothetical protein [Ricinus communis]
Unigene824	188	42	42.63	9.37	-2.18575	4.54963	5.76e-24	2.2e-22	gi|255554919|ref|XP_002518497.1|/0/Protein sufB, putative [Ricinus communis]
Unigene2179	1802	401	408.6	89.5	-2.19073	4.56536	2.89e-216	8.12e-214	-
Unigene4448	252	56	57.14	12.5	-2.19257	4.5712	9.71e-32	4.79e-30	-
Unigene5372	221	49	50.11	10.94	-2.19549	4.58044	4.5e-28	2.01e-26	gi|224137202|ref|XP_002327067.1|/6.53584e-97/predicted protein [Populus trichocarpa]
Unigene1966	441	97	100	21.65	-2.20756	4.61894	8.78e-55	6.94e-53	gi|255550243|ref|XP_002516172.1|/2.75863e-150/conserved hypothetical protein [Ricinus communis]
Unigene1112	3114	680	706.1	151.77	-2.21799	4.65243	0	0	gi|255575167|ref|XP_002528488.1|/0/solanesyl diphosphate synthase, putative [Ricinus communis]
CL4032.Contig1	32	7	7.26	1.56	-2.21842	4.65385	3.43e-05	0.000342279	-
Unigene1923	286	62	64.85	13.84	-2.22826	4.68569	1.66e-36	9.33e-35	gi|255538900|ref|XP_002510515.1|/7.89945e-111/carboxy-lyase, putative [Ricinus communis]
Unigene1450	967	209	219.27	46.65	-2.23276	4.70032	1.05e-119	1.55e-117	gi|359481833|ref|XP_002277512.2|/0/PREDICTED: carboxyl-terminal-processing protease-like [Vitis vinifera]
CL987.Contig3	42	9	9.52	2.01	-2.24377	4.73632	1.55e-06	1.92e-05	gi|147818396|emb|CAN62402.1|/5.73042e-145/hypothetical protein VITISV_000986 [Vitis vinifera]
Unigene985	1148	244	260.31	54.46	-2.25696	4.77984	1.22e-143	2.05e-141	gi|297737213|emb|CBI26414.3|/0/unnamed protein product [Vitis vinifera]
Unigene18439	47	10	10.66	2.23	-2.25709	4.78027	3.33e-07	4.49e-06	gi|359476032|ref|XP_002281310.2|/1.23544e-30/PREDICTED: carotenoid 9,10(9',10')-cleavage dioxygenase 1-like [Vitis vinifera]
CL2111.Contig1	250	53	56.69	11.83	-2.26064	4.79205	1.18e-32	6.01e-31	gi|255583536|ref|XP_002532525.1|/1.06856e-62/glutathione s-transferase, putative [Ricinus communis]
Unigene5151	52	11	11.79	2.46	-2.26083	4.79268	7.18e-08	1.05e-06	gi|224104375|ref|XP_002313416.1|/0/predicted protein [Populus trichocarpa]
Unigene611	1105	232	250.56	51.78	-2.27469	4.83893	1.2e-139	1.94e-137	gi|332656158|gb|AEE81749.1|/0/asparagine synthetase [Morus alba var. multicaulis]
Unigene4719	272	57	61.68	12.72	-2.2777	4.84906	1.07e-35	5.85e-34	gi|255564822|ref|XP_002523405.1|/0/Helicase, putative [Ricinus communis]
Unigene896	3135	655	710.86	146.19	-2.28172	4.86258	0	0	gi|224066559|ref|XP_002302136.1|/7.43478e-60/predicted protein [Populus trichocarpa]
Unigene1573	48	10	10.88	2.23	-2.28656	4.87892	1.98e-07	2.73e-06	gi|351723651|ref|NP_001238566.1|/1.47176e-81/uncharacterized protein LOC100499956 [Glycine max]
Unigene7146	29	6	6.58	1.34	-2.29585	4.91045	5.73e-05	0.000546973	gi|356496328|ref|XP_003517020.1|/2.74119e-103/PREDICTED: SPX domain-containing protein 3-like [Glycine max]
Unigene1569	63	13	14.29	2.9	-2.30088	4.92759	2.01e-09	3.43e-08	gi|355320020|emb|CBY88799.1|/1.85329e-132/myb transcription factor [Humulus lupulus]
CL2124.Contig1	301	62	68.25	13.84	-2.30199	4.93136	7.77e-40	4.64e-38	gi|255551941|ref|XP_002517015.1|/4.46793e-64/40S ribosomal protein S15, putative [Ricinus communis]
Unigene1451	1012	208	229.47	46.43	-2.30518	4.94228	3.86e-130	6.08e-128	gi|225454115|ref|XP_002269352.1|/0/PREDICTED: K(+) efflux antiporter 2, chloroplastic-like [Vitis vinifera]
Unigene1757	78	16	17.69	3.57	-2.30894	4.95518	2.09e-11	4.17e-10	gi|255539773|ref|XP_002510951.1|/0/Glycerol-3-phosphate transporter, putative [Ricinus communis]
Unigene1077	220	45	49.89	10.04	-2.31299	4.96912	1.1e-29	5.18e-28	gi|255567282|ref|XP_002524622.1|/0/inorganic phosphate transporter, putative [Ricinus communis]
Unigene1183	172	35	39	7.81	-2.32008	4.9936	1.28e-23	4.79e-22	gi|255552303|ref|XP_002517196.1|/0/glucose-1-phosphate adenylyltransferase, putative [Ricinus communis]
Unigene2594	469	95	106.35	21.2	-2.32668	5.01651	6.47e-62	5.79e-60	gi|224101935|ref|XP_002312482.1|/1.84965e-142/predicted protein [Populus trichocarpa]
Unigene622	1174	237	266.21	52.9	-2.33123	5.03233	1.04e-152	1.9e-150	gi|319739581|gb|ADV59925.1|/0/putative GDP-L-galactose-pyrophosphatase [Citrus unshiu]
Unigene845	1460	294	331.06	65.62	-2.33489	5.04511	8.48e-190	2.01e-187	-
Unigene7369	319	64	72.33	14.28	-2.3406	5.06513	6.21e-43	4.05e-41	-
CL2276.Contig2	30	6	6.8	1.34	-2.3433	5.07463	3.37e-05	0.000337394	gi|255567218|ref|XP_002524590.1|/6.49273e-19/metal ion binding protein, putative [Ricinus communis]
Unigene2615	30	6	6.8	1.34	-2.3433	5.07463	3.37e-05	0.000337209	gi|42570897|ref|NP_973522.1|/3.94388e-95/Metal-dependent phosphohydrolase [Arabidopsis thaliana]
CL4238.Contig1	185	37	41.95	8.26	-2.34446	5.07869	1.33e-25	5.38e-24	gi|357483861|ref|XP_003612217.1|/1.66581e-123/GDSL esterase/lipase [Medicago truncatula]
Unigene10248	65	13	14.74	2.9	-2.34561	5.08276	7.05e-10	1.25e-08	gi|225469932|ref|XP_002274290.1|/5.49128e-156/PREDICTED: cellulose synthase-like protein E6-like isoform 1 [Vitis vinifera]
Unigene1453	276	55	62.58	12.28	-2.34939	5.09609	1.54e-37	8.87e-36	gi|225464604|ref|XP_002274943.1|/8.51217e-36/PREDICTED: uncharacterized LOC100266405 [Vitis vinifera]
Unigene989	264	52	59.86	11.61	-2.36622	5.1559	2.86e-36	1.59e-34	gi|224124328|ref|XP_002319304.1|/7.48893e-129/predicted protein [Populus trichocarpa]
Unigene12494	41	8	9.3	1.79	-2.37727	5.19553	8.85e-07	1.12e-05	-
Unigene2006	1299	253	294.55	56.47	-2.38296	5.21604	3.12e-173	6.77e-171	gi|224142137|ref|XP_002324415.1|/2.0984e-17/predicted protein [Populus trichocarpa]
Unigene1007	88	17	19.95	3.79	-2.39612	5.26385	3.33e-13	7.55e-12	gi|118488557|gb|ABK96091.1|/4.15198e-174/unknown [Populus trichocarpa]
CL2495.Contig1	26	5	5.9	1.12	-2.39722	5.26786	9.47e-05	0.000865628	gi|296083047|emb|CBI22451.3|/2.12084e-99/unnamed protein product [Vitis vinifera]
Unigene404	130	25	29.48	5.58	-2.4014	5.28315	6.58e-19	2.06e-17	gi|225431364|ref|XP_002278653.1|/1.11536e-94/PREDICTED: ganglioside-induced differentiation-associated protein 2 [Vitis vinifera]
CL2584.Contig2	3090	593	700.66	132.36	-2.40425	5.29359	0	0	gi|225456471|ref|XP_002284518.1|/0/PREDICTED: ATP-dependent Clp protease ATP-binding subunit clpA homolog CD4A, chloroplastic-like [Vitis vinifera]
Unigene4752	214	41	48.52	9.15	-2.40674	5.30273	2.94e-30	1.4e-28	gi|255575764|ref|XP_002528781.1|/4.48885e-112/2-deoxyglucose-6-phosphate phosphatase, putative [Ricinus communis]
Unigene712	205	39	46.48	8.7	-2.41752	5.34253	3.47e-29	1.6e-27	gi|224131934|ref|XP_002321214.1|/0/predicted protein [Populus trichocarpa]
Unigene1240	233	44	52.83	9.82	-2.42756	5.37984	3.97e-33	2.03e-31	gi|224103389|ref|XP_002313036.1|/0/predicted protein [Populus trichocarpa]
Unigene2710	202	38	45.8	8.48	-2.43321	5.40094	5.38e-29	2.47e-27	gi|297745732|emb|CBI15788.3|/0/unnamed protein product [Vitis vinifera]
Unigene6182	27	5	6.12	1.12	-2.45003	5.46429	5.5e-05	0.000525925	gi|222632083|gb|EEE64215.1|/4.82193e-22/hypothetical protein OsJ_19048 [Oryza sativa Japonica Group]
Unigene743	3943	732	894.08	163.38	-2.45217	5.4724	0	0	gi|6094476|sp|O23787.1|THI4_CITSI/1.23657e-161/RecName: Full=Thiamine thiazole synthase, chloroplastic; AltName: Full=Thiazole biosynthetic enzyme; Flags: Precursor
Unigene1755	245	45	55.55	10.04	-2.46803	5.53287	2.15e-35	1.16e-33	gi|225446134|ref|XP_002270697.1|/0/PREDICTED: uncharacterized protein LOC100266729 [Vitis vinifera]
Unigene8534	1272	232	288.43	51.78	-2.47775	5.5703	1.42e-177	3.17e-175	-
Unigene2146	373	68	84.58	15.18	-2.47814	5.57181	2.56e-53	2.01e-51	gi|225440508|ref|XP_002272616.1|/1.63155e-43/PREDICTED: dynein light chain LC6, flagellar outer arm-like [Vitis vinifera]
Unigene834	1523	276	345.34	61.6	-2.48702	5.60617	3.76e-213	1.01e-210	gi|359481678|ref|XP_002278868.2|/0/PREDICTED: GDP-mannose-dependent alpha-mannosyltransferase [Vitis vinifera]
Unigene5585	83	15	18.82	3.35	-2.49003	5.61791	4.74e-13	1.06e-11	gi|225447292|ref|XP_002273713.1|/0/PREDICTED: glutamate receptor 3.7 [Vitis vinifera]
CL2842.Contig2	39	7	8.84	1.56	-2.5025	5.66667	8.22e-07	1.05e-05	gi|359493479|ref|XP_003634609.1|/2.81241e-79/PREDICTED: receptor-like protein 12-like [Vitis vinifera]
CL3343.Contig1	78	14	17.69	3.12	-2.50332	5.66987	2.15e-12	4.62e-11	gi|225440882|ref|XP_002276711.1|/0/PREDICTED: uncharacterized protein At5g03900, chloroplastic-like [Vitis vinifera]
Unigene1626	4668	836	1058.47	186.59	-2.50404	5.6727	0	0	gi|225458024|ref|XP_002276993.1|/0/PREDICTED: ATP sulfurylase 2 [Vitis vinifera]
Unigene977	714	127	161.9	28.35	-2.51368	5.71076	3.75e-102	4.97e-100	gi|255561468|ref|XP_002521744.1|/0/sucrose phosphate syntase, putative [Ricinus communis]
Unigene1497	338	59	76.64	13.17	-2.54084	5.81929	7.79e-50	5.88e-48	gi|296082032|emb|CBI21037.3|/4.29773e-73/unnamed protein product [Vitis vinifera]
Unigene2470	1571	274	356.23	61.16	-2.54215	5.82456	2.08e-225	6.34e-223	gi|255546993|ref|XP_002514554.1|/4.34275e-120/zinc/iron transporter, putative [Ricinus communis]
Unigene10494	46	8	10.43	1.79	-2.54271	5.82682	5.9e-08	8.76e-07	-
CL4162.Contig1	7460	1298	1691.56	289.71	-2.54567	5.8388	0	0	gi|225459844|ref|XP_002285925.1|/0/PREDICTED: ATP-dependent zinc metalloprotease FTSH, chloroplastic [Vitis vinifera]
Unigene1187	29	5	6.58	1.12	-2.55459	5.875	1.83e-05	0.000190709	gi|225436777|ref|XP_002268050.1|/1.91024e-43/PREDICTED: glutaredoxin-C13 [Vitis vinifera]
Unigene19093	35	6	7.94	1.34	-2.56691	5.92537	2.22e-06	2.7e-05	-
CL4185.Contig1	3592	613	814.49	136.82	-2.57362	5.953	0	0	gi|255554176|ref|XP_002518128.1|/0/Protein ABC1, mitochondrial precursor, putative [Ricinus communis]
Unigene2118	264	45	59.86	10.04	-2.57583	5.96215	7.53e-40	4.52e-38	gi|356565187|ref|XP_003550825.1|/2.64193e-145/PREDICTED: protein brittle-1, chloroplastic/amyloplastic-like [Glycine max]
Unigene763	353	60	80.04	13.39	-2.57957	5.9776	7.7e-53	5.99e-51	gi|255569090|ref|XP_002525514.1|/9.37072e-138/conserved hypothetical protein [Ricinus communis]
Unigene11715	65	11	14.74	2.46	-2.58301	5.99187	6.79e-11	1.3e-09	-
CL3840.Contig2	30	5	6.8	1.12	-2.60204	6.07143	1.05e-05	0.000113823	gi|356566246|ref|XP_003551345.1|/0/PREDICTED: ABC transporter C family member 3-like [Glycine max]
CL3590.Contig2	42	7	9.52	1.56	-2.60942	6.10256	1.57e-07	2.21e-06	gi|255538964|ref|XP_002510547.1|/7.01929e-75/conserved hypothetical protein [Ricinus communis]
Unigene8851	24	4	5.44	0.89	-2.61173	6.11236	8.76e-05	0.000806	gi|254596582|gb|ACT75571.1|/1.44576e-166/homogentisate phytyltransferase [Malus x domestica]
Unigene8363	67	11	15.19	2.46	-2.62639	6.1748	2.25e-11	4.45e-10	gi|18252325|gb|AAL66194.1|AF386512_1/4.6385e-132/cytochrome P450 [Pyrus communis]
Unigene2092	1158	190	262.58	42.41	-2.63028	6.19146	3.9e-173	8.38e-171	-
CL2037.Contig2	289	47	65.53	10.49	-2.64314	6.2469	1.03e-44	7.21e-43	gi|255553993|ref|XP_002518037.1|/3.28821e-143/Phosphoenolpyruvate carboxylase, putative [Ricinus communis]
Unigene17944	32	5	7.26	1.12	-2.69647	6.48214	3.4e-06	4.02e-05	gi|356514074|ref|XP_003525732.1|/1.62374e-66/PREDICTED: uncharacterized protein LOC100795167 [Glycine max]
Unigene12192	32	5	7.26	1.12	-2.69647	6.48214	3.4e-06	4.02e-05	gi|255573052|ref|XP_002527456.1|/8.14611e-35/serine-threonine protein kinase, plant-type, putative [Ricinus communis]
CL1395.Contig1	14463	2238	3279.49	499.52	-2.71486	6.56528	0	0	gi|211906480|gb|ACJ11733.1|/0/catalase [Gossypium hirsutum]
CL703.Contig3	26	4	5.9	0.89	-2.72884	6.62921	2.82e-05	0.00028663	gi|224125106|ref|XP_002329895.1|/3.56141e-157/cytochrome P450 [Populus trichocarpa]
Unigene5694	111	17	25.17	3.79	-2.73144	6.64116	1.15e-18	3.55e-17	gi|298204587|emb|CBI23862.3|/6.13005e-89/unnamed protein product [Vitis vinifera]
CL4534.Contig1	33	5	7.48	1.12	-2.73954	6.67857	1.93e-06	2.36e-05	-
Unigene10772	113	17	25.62	3.79	-2.757	6.75989	3.72e-19	1.18e-17	gi|225444625|ref|XP_002275665.1|/2e-75/PREDICTED: 2Fe-2S ferredoxin [Vitis vinifera]
Unigene3860	162	24	36.73	5.36	-2.77665	6.85261	4.55e-27	1.96e-25	gi|255561110|ref|XP_002521567.1|/4.7541e-27/conserved hypothetical protein [Ricinus communis]
Unigene583	137	20	31.06	4.46	-2.79994	6.96413	2.75e-23	1.01e-21	gi|359491772|ref|XP_002267281.2|/4.75894e-167/PREDICTED: uncharacterized protein LOC100262899 [Vitis vinifera]
Unigene1088	788	114	178.68	25.44	-2.81221	7.02358	3.29e-127	5.09e-125	gi|225443490|ref|XP_002274181.1|/0/PREDICTED: uncharacterized protein LOC100256501 isoform 1 [Vitis vinifera]
Unigene7240	42	6	9.52	1.34	-2.82873	7.10448	4.26e-08	6.42e-07	gi|225440047|ref|XP_002276858.1|/2.19751e-149/PREDICTED: UDP-glycosyltransferase 86A1 [Vitis vinifera]
Unigene1844	266	38	60.32	8.48	-2.8305	7.11321	2.53e-44	1.73e-42	gi|9937103|gb|AAG02288.1|AF177981_1/7.47042e-146/plastid terminal oxidase [Capsicum annuum]
Unigene6349	52	7	11.79	1.56	-2.91795	7.55769	5.31e-10	9.49e-09	-
Unigene804	142	19	32.2	4.24	-2.92492	7.59434	3.85e-25	1.53e-23	gi|255587042|ref|XP_002534111.1|/0/starch branching enzyme II, putative [Ricinus communis]
Unigene7015	70	9	15.87	2.01	-2.98103	7.89552	2.67e-13	6.09e-12	gi|255570986|ref|XP_002526444.1|/1.14707e-49/ATP binding protein, putative [Ricinus communis]
Unigene3180	31	4	7.03	0.89	-2.98165	7.89888	1.55e-06	1.92e-05	gi|255559909|ref|XP_002520973.1|/0/histone acetyltransferase gcn5, putative [Ricinus communis]
CL2504.Contig2	1247	159	282.76	35.49	-2.99409	7.96731	1.36e-213	3.71e-211	gi|357448309|ref|XP_003594430.1|/1.09775e-24/NADPH oxidase [Medicago truncatula]
Unigene14113	24	3	5.44	0.67	-3.02137	8.1194	2.3e-05	0.000236788	-
Unigene28	276	34	62.58	7.59	-3.04353	8.24506	2.34e-49	1.76e-47	gi|224065603|ref|XP_002301879.1|/0/predicted protein [Populus trichocarpa]
Unigene6512	25	3	5.67	0.67	-3.08112	8.46269	1.27e-05	0.000136127	gi|359483925|ref|XP_003633036.1|/0/PREDICTED: ABC transporter C family member 2 isoform 2 [Vitis vinifera]
CL1552.Contig2	2370	283	537.4	63.17	-3.08868	8.5072	0	0	gi|306485879|gb|ADM92588.1|/1.68492e-169/galactinol synthase [Coffea arabica]
Unigene5955	110	13	24.94	2.9	-3.10434	8.6	6.68e-21	2.31e-19	gi|297803866|ref|XP_002869817.1|/5.35341e-30/auxin-responsive family protein [Arabidopsis lyrata subsp. lyrata]
Unigene874	87	10	19.73	2.23	-3.14528	8.84753	5.34e-17	1.52e-15	-
CL1639.Contig2	47	5	10.66	1.12	-3.25064	9.51786	5.02e-10	9e-09	gi|225442589|ref|XP_002284408.1|/8.51912e-104/PREDICTED: ras-related protein Rab7 [Vitis vinifera]
Unigene5390	47	5	10.66	1.12	-3.25064	9.51786	5.02e-10	8.99e-09	gi|255584222|ref|XP_002532849.1|/1.9799e-15/RING-H2 finger protein ATL5F, putative [Ricinus communis]
Unigene4450	19	2	4.31	0.45	-3.25969	9.57778	0.000104843	0.000951141	gi|225447799|ref|XP_002266729.1|/0/PREDICTED: dynamin-like protein ARC5 [Vitis vinifera]
CL1021.Contig1	19	2	4.31	0.45	-3.25969	9.57778	0.000104843	0.000950669	gi|356501757|ref|XP_003519690.1|/0/PREDICTED: probable serine/threonine-protein kinase At4g35230-like isoform 1 [Glycine max]
Unigene6658	86	9	19.5	2.01	-3.27821	9.70149	1.96e-17	5.73e-16	gi|118489827|gb|ABK96713.1|/5.36991e-126/unknown [Populus trichocarpa x Populus deltoides]
Unigene9594	164	17	37.19	3.79	-3.29464	9.81266	3.84e-32	1.93e-30	-
CL4378.Contig2	1154	118	261.67	26.34	-3.31242	9.93432	6.77e-218	1.93e-215	gi|356562724|ref|XP_003549619.1|/3.06301e-103/PREDICTED: uncharacterized protein LOC100782176 [Glycine max]
Unigene6996	79	8	17.91	1.79	-3.32273	10.0056	2.59e-16	7.07e-15	gi|224109916|ref|XP_002315353.1|/1.17594e-21/predicted protein [Populus trichocarpa]
Unigene2074	190	19	43.08	4.24	-3.34488	10.1604	1.62e-37	9.29e-36	gi|224061102|ref|XP_002300349.1|/0/predicted protein [Populus trichocarpa]
CL3613.Contig2	31	3	7.03	0.67	-3.39129	10.4925	3.31e-07	4.47e-06	gi|255555375|ref|XP_002518724.1|/9.24445e-154/UDP-glucosyltransferase, putative [Ricinus communis]
CL1536.Contig3	280	27	63.49	6.03	-3.3963	10.529	2.49e-55	2e-53	gi|63253784|gb|AAY35064.1|/1.47021e-15/lectin KM+ [Artocarpus heterophyllus]
Unigene1657	436	42	98.86	9.37	-3.39927	10.5507	2.58e-85	2.95e-83	gi|224108313|ref|XP_002314801.1|/2.05858e-114/predicted protein [Populus trichocarpa]
Unigene5051	21	2	4.76	0.45	-3.40296	10.5778	3.06e-05	0.000307818	gi|224088146|ref|XP_002308343.1|/4.7901e-158/predicted protein [Populus trichocarpa]
Unigene25583	32	3	7.26	0.67	-3.43774	10.8358	1.79e-07	2.49e-06	gi|359476642|ref|XP_003631873.1|/9.7974e-12/PREDICTED: probable fructose-bisphosphate aldolase 2, chloroplastic-like [Vitis vinifera]
Unigene10245	23	2	5.22	0.45	-3.53605	11.6	8.8e-06	9.66e-05	-
CL4538.Contig1	575	47	130.38	10.49	-3.63564	12.429	1.34e-118	1.95e-116	gi|307136260|gb|ADN34088.1|/1.78081e-94/salt-tolerance protein [Cucumis melo subsp. melo]
CL4348.Contig1	27	2	6.12	0.45	-3.76553	13.6	7.05e-07	9.09e-06	gi|255553454|ref|XP_002517768.1|/7.53051e-110/conserved hypothetical protein [Ricinus communis]
Unigene738	1143	83	259.18	18.53	-3.80602	13.987	7.25e-243	2.36e-240	gi|224087136|ref|XP_002308081.1|/6.50639e-31/predicted protein [Populus trichocarpa]
Unigene3302	28	2	6.35	0.45	-3.81876	14.1111	3.73e-07	5e-06	gi|255579843|ref|XP_002530758.1|/0/1,2-diacylglycerol 3-beta-galactosyltransferase, putative [Ricinus communis]
CL4175.Contig1	70	5	15.87	1.12	-3.82473	14.1696	3.11e-16	8.43e-15	gi|225424262|ref|XP_002284534.1|/2.98087e-26/PREDICTED: MLP-like protein 34 [Vitis vinifera]
Unigene1221	747	51	169.38	11.38	-3.89569	14.884	3.45e-162	6.78e-160	gi|359486767|ref|XP_002271948.2|/0/PREDICTED: uncharacterized protein ycf45-like [Vitis vinifera]
Unigene8574	143	8	32.43	1.79	-4.1793	18.1173	7.38e-34	3.88e-32	-
Unigene1270	129	5	29.25	1.12	-4.70687	26.1161	6.14e-33	3.13e-31	gi|224129260|ref|XP_002328930.1|/4.25572e-160/predicted protein [Populus trichocarpa]
Unigene9023	55	2	12.47	0.45	-4.79239	27.7111	7.74e-15	1.94e-13	gi|224135003|ref|XP_002321959.1|/3.01552e-142/predicted protein [Populus trichocarpa]
Unigene933	7404	270	1678.86	60.26	-4.80014	27.8603	0	0	-
Unigene8402	111	4	25.17	0.89	-4.82176	28.2809	7.58e-29	3.44e-27	gi|224145125|ref|XP_002325535.1|/4.28418e-113/predicted protein [Populus trichocarpa]
Unigene17381	13	0	2.95	0.01	-8.20457	295	0.000109248	0.000989626	-
Unigene10111	13	0	2.95	0.01	-8.20457	295	0.000109248	0.000989136	gi|225439602|ref|XP_002266242.1|/4.83462e-123/PREDICTED: alpha-soluble NSF attachment protein [Vitis vinifera]
Unigene4003	13	0	2.95	0.01	-8.20457	295	0.000109248	0.000988646	gi|356566496|ref|XP_003551467.1|/2.72517e-52/PREDICTED: protein notum homolog [Glycine max]
Unigene3494	14	0	3.17	0.01	-8.30834	317	5.42e-05	0.000520331	gi|147841694|emb|CAN68658.1|/3.07852e-48/hypothetical protein VITISV_015697 [Vitis vinifera]
CL4128.Contig2	14	0	3.17	0.01	-8.30834	317	5.42e-05	0.000520057	gi|356556565|ref|XP_003546595.1|/8.97304e-135/PREDICTED: uncharacterized methyltransferase At2g41040, chloroplastic-like [Glycine max]
CL4377.Contig1	14	0	3.17	0.01	-8.30834	317	5.42e-05	0.000519784	gi|224089414|ref|XP_002308717.1|/2.23998e-96/f-box family protein [Populus trichocarpa]
Unigene11742	15	0	3.4	0.01	-8.40939	340	2.69e-05	0.000275029	-
Unigene5282	15	0	3.4	0.01	-8.40939	340	2.69e-05	0.000274875	gi|359488819|ref|XP_002272340.2|/0/PREDICTED: beta-1,4-mannosyl-glycoprotein 4-beta-N-acetylglucosaminyltransferase [Vitis vinifera]
Unigene13025	15	0	3.4	0.01	-8.40939	340	2.69e-05	0.000274721	gi|255581277|ref|XP_002531450.1|/6.25879e-27/conserved hypothetical protein [Ricinus communis]
Unigene12052	16	0	3.63	0.01	-8.50383	363	1.33e-05	0.000142579	-
Unigene1760	16	0	3.63	0.01	-8.50383	363	1.33e-05	0.000142496	gi|381393062|gb|AFG28405.1|/2.02891e-09/glyceraldehyde-3-phosphate dehydrogenase B [Pyrus x bretschneideri]
Unigene6946	16	0	3.63	0.01	-8.50383	363	1.33e-05	0.000142412	-
Unigene21906	16	0	3.63	0.01	-8.50383	363	1.33e-05	0.000142329	-
CL322.Contig1	17	0	3.85	0.01	-8.58871	385	6.61e-06	7.48e-05	gi|225448311|ref|XP_002264923.1|/0/PREDICTED: uncharacterized protein LOC100257088 [Vitis vinifera]
Unigene5059	17	0	3.85	0.01	-8.58871	385	6.61e-06	7.47e-05	-
CL2382.Contig1	17	0	3.85	0.01	-8.58871	385	6.61e-06	7.47e-05	gi|359472684|ref|XP_003631185.1|/2.20611e-107/PREDICTED: CRAL-TRIO domain-containing protein YKL091C-like [Vitis vinifera]
Unigene18178	18	0	4.08	0.01	-8.67243	408	3.28e-06	3.89e-05	gi|82394682|gb|ABB72430.1|/7.17599e-27/seed maturation protein [Glycine tomentella]
Unigene6216	19	0	4.31	0.01	-8.75154	431	1.63e-06	2.01e-05	gi|225440398|ref|XP_002268453.1|/9.27643e-47/PREDICTED: uncharacterized protein LOC100264843 [Vitis vinifera]
Unigene12342	19	0	4.31	0.01	-8.75154	431	1.63e-06	2.01e-05	-
Unigene3142	21	0	4.76	0.01	-8.89482	476	4.01e-07	5.34e-06	gi|224117120|ref|XP_002317481.1|/0/aminotransferase family protein [Populus trichocarpa]
Unigene19209	21	0	4.76	0.01	-8.89482	476	4.01e-07	5.33e-06	gi|255547880|ref|XP_002514997.1|/3.53353e-38/transcription regulator, putative [Ricinus communis]
Unigene12938	22	0	4.99	0.01	-8.9629	499	1.99e-07	2.74e-06	-
Unigene9592	23	0	5.22	0.01	-9.02791	522	9.86e-08	1.42e-06	gi|359494012|ref|XP_003634709.1|/8.85585e-108/PREDICTED: uncharacterized protein LOC100854700 [Vitis vinifera]
Unigene18407	25	0	5.67	0.01	-9.1472	567	2.43e-08	3.76e-07	-
Unigene8511	25	0	5.67	0.01	-9.1472	567	2.43e-08	3.75e-07	gi|116831069|gb|ABK28489.1|/2.88835e-32/unknown [Arabidopsis thaliana]
Unigene6673	46	0	10.43	0.01	-10.0265	1043	9.79e-15	2.44e-13	-
Unigene7900	114	0	25.85	0.01	-11.3359	2585	1.94e-35	1.05e-33	-
